# Supplementary material for: 1-(4-Chloro­benzyl­idene)-4-ethyl­thio­semicarbazide
Source: Acta Crystallogr Sect E Struct Rep Online. 2010 Nov 20;66(Pt 12):o3256. doi: 10.1107/S1600536810047446 (PMC3011671; doi:10.1107/S1600536810047446)
Supplement: Supplementary file 2 [file e-66-o3256-Isup2.hkl]

# 
# h,k,l, Fc-squared, Fo-squared, sigma(Fo-squared) and status flag 
# 
data_I
_shelx_title ' shelxl in P-1               New: P21/c' 
_shelx_refln_list_code          4 
_shelx_F_calc_maximum      136.05 
_exptl_crystal_F_000       503.90 
_reflns_d_resolution_high  0.7699 
 
loop_ 
 _symmetry_equiv_pos_as_xyz 
 'x, y, z' 
 '-x, y+1/2, -z+1/2' 
 '-x, -y, -z' 
 'x, -y-1/2, z-1/2' 
 
_cell_length_a     4.6769 
_cell_length_b    26.7270 
_cell_length_c     9.7910 
_cell_angle_alpha  90.000 
_cell_angle_beta  102.590 
_cell_angle_gamma  90.000 
 
_shelx_F_squared_multiplier     1.000 
 
loop_ 
 _refln_index_h 
 _refln_index_k 
 _refln_index_l 
 _refln_F_squared_calc 
 _refln_F_squared_meas 
 _refln_F_squared_sigma 
 _refln_observed_status 
   1   0   0     3003.77     2518.43     35.49 o 
   2   0   0     2053.54     1827.04     37.06 o 
   3   0   0       49.03       45.14      6.77 o 
   4   0   0       47.66       55.76      4.91 o 
   5   0   0      161.28      196.78      9.74 o 
   1   1   0      538.15      506.49     13.42 o 
   2   1   0      286.10      272.08      7.30 o 
   3   1   0       50.46       46.84      3.47 o 
   4   1   0        0.19        0.15      2.27 o 
   5   1   0       71.36       76.73      5.13 o 
   1   2   0      592.40      467.13      7.55 o 
   2   2   0      142.57      115.33      4.14 o 
   3   2   0      196.84      186.13      6.08 o 
   4   2   0      218.32      256.10      7.54 o 
   5   2   0       83.93       94.67      5.56 o 
   1   3   0     3042.57     2625.46     61.26 o 
   2   3   0      522.77      517.24      9.00 o 
   3   3   0       48.04       89.92     14.38 o 
   4   3   0       10.93        9.39      2.59 o 
   5   3   0        0.26        0.41      2.26 o 
   0   4   0     2682.48     2417.04     38.48 o 
   1   4   0      826.81      821.37     14.76 o 
   2   4   0      658.57      651.97     10.33 o 
   3   4   0       95.98      130.77      6.94 o 
   4   4   0        0.96        0.85      2.13 o 
   5   4   0        0.08        3.67      3.30 o 
   1   5   0     6312.54     6937.82    173.65 o 
   2   5   0       35.68       22.16      2.09 o 
   3   5   0       88.79       90.03      3.54 o 
   4   5   0       37.39       48.27      8.83 o 
   5   5   0        0.19        2.32      2.58 o 
   0   6   0      953.45      940.61     16.32 o 
   1   6   0     1581.62     1403.20     57.09 o 
   2   6   0     1035.23     1154.48     17.52 o 
   3   6   0      299.98      314.18      6.97 o 
   4   6   0      277.48      328.02      9.43 o 
   5   6   0        5.20        6.52      3.22 o 
   1   7   0      716.44      669.08     11.04 o 
   2   7   0      513.76      516.04      8.28 o 
   3   7   0      108.51       96.67      8.16 o 
   4   7   0       94.81      108.11      6.51 o 
   5   7   0        1.01        1.69      2.39 o 
   0   8   0      113.51       78.05     13.39 o 
   1   8   0      381.17      416.42      8.04 o 
   2   8   0       62.69       82.78      5.56 o 
   3   8   0       25.97       23.06      1.84 o 
   4   8   0        0.28       -0.43      1.95 o 
   5   8   0        0.98        3.01      2.94 o 
   1   9   0      115.24      194.71     38.38 o 
   2   9   0       48.07       38.70      7.15 o 
   3   9   0        8.92        4.69      2.11 o 
   4   9   0       17.27       19.10      3.28 o 
   5   9   0        6.21        5.31      2.61 o 
   0  10   0      499.91      529.99     11.91 o 
   1  10   0     1485.97     1712.29     47.97 o 
   2  10   0      406.42      509.65     16.78 o 
   3  10   0        3.44        2.61      1.19 o 
   4  10   0       64.10       56.61      4.97 o 
   5  10   0        3.72        3.69      2.07 o 
   1  11   0     2418.01     2305.86     24.50 o 
   2  11   0      176.53      240.93     16.20 o 
   3  11   0      197.99      197.04     10.50 o 
   4  11   0        6.40        5.11      3.12 o 
   5  11   0        0.01       11.66      6.25 o 
   0  12   0      172.79      143.95      6.66 o 
   1  12   0      306.25      327.26      4.00 o 
   2  12   0        0.29       61.71     10.95 o 
   3  12   0       16.15       17.63      8.02 o 
   4  12   0        0.02       -0.31      0.68 o 
   5  12   0        3.40        3.38      5.47 o 
   1  13   0       14.93       27.11      7.04 o 
   2  13   0      403.13      406.08     17.14 o 
   3  13   0        9.82       15.34      7.84 o 
   4  13   0       31.45       26.75      3.75 o 
   5  13   0        2.29       18.68      7.17 o 
   0  14   0     1079.89     1153.46     25.83 o 
   1  14   0      133.63      253.00      4.85 o 
   2  14   0       58.85       90.98      9.52 o 
   3  14   0       32.11       33.00      9.34 o 
   4  14   0        1.56        0.34      6.94 o 
   5  14   0        0.58       -6.84      6.84 o 
   1  15   0     1179.99     1065.83     16.55 o 
   2  15   0      219.56      231.49     12.31 o 
   3  15   0       32.26       57.96     12.64 o 
   4  15   0        0.33        1.52      6.23 o 
   5  15   0        5.35        7.35      6.69 o 
   0  16   0     1032.82     1087.55     25.99 o 
   1  16   0      125.09      130.97      2.86 o 
   2  16   0       77.85       71.74      1.72 o 
   3  16   0      169.64      165.03     15.56 o 
   4  16   0       50.62       67.69     12.09 o 
   5  16   0        0.57        2.56      7.44 o 
   1  17   0        2.21        7.49      1.42 o 
   2  17   0      225.74      193.33      9.28 o 
   3  17   0       10.17       16.57      9.37 o 
   4  17   0       54.05       71.59     12.38 o 
   5  17   0        4.58       -0.41      6.15 o 
   0  18   0      540.73      610.25     20.18 o 
   1  18   0       39.11       28.39      1.83 o 
   2  18   0       69.20       64.24      7.97 o 
   3  18   0       23.43       30.73      8.95 o 
   4  18   0        1.19       -3.81      9.42 o 
   5  18   0        3.07       10.30      7.70 o 
   1  19   0      281.98      291.57      5.96 o 
   2  19   0        7.52       12.69      2.44 o 
   3  19   0        5.63       12.69      7.73 o 
   4  19   0        8.43       16.97     11.69 o 
   0  20   0       24.09       35.30      5.82 o 
   1  20   0        1.53        0.62      1.32 o 
   2  20   0        0.01       -0.04      2.18 o 
   3  20   0        3.70       -3.73      7.03 o 
   4  20   0       22.25       16.34     12.36 o 
   1  21   0        4.66        6.09      1.71 o 
   2  21   0      165.73      174.08      8.56 o 
   3  21   0      116.80      128.94     13.75 o 
   4  21   0        8.72       -0.83      8.45 o 
   0  22   0      199.83      239.92     10.37 o 
   1  22   0      119.36      119.24      3.41 o 
   2  22   0       11.46        7.61      3.06 o 
   3  22   0        7.69        1.03      6.00 o 
   4  22   0       11.62        6.07     11.46 o 
   1  23   0      149.51      156.61      4.71 o 
   2  23   0        5.44        5.60      6.17 o 
   3  23   0        0.65       -1.07      7.08 o 
   4  23   0        2.99        1.50     10.15 o 
   0  24   0      242.31      285.38     12.98 o 
   1  24   0        2.25        9.79      1.83 o 
   2  24   0        2.75        3.60      2.54 o 
   3  24   0       14.55       -1.24      6.12 o 
   4  24   0        5.35       11.05      7.76 o 
   1  25   0       86.04       93.17      5.42 o 
   2  25   0        1.16        2.86      3.44 o 
   3  25   0       42.71       48.90     42.87 o 
   4  25   0        0.43       -0.23      6.11 o 
   0  26   0       39.13       41.79      4.07 o 
   1  26   0        4.06        2.65      1.53 o 
   2  26   0       64.82       70.89      7.30 o 
   3  26   0        5.16        4.03      8.62 o 
   1  27   0      142.26      154.07      7.63 o 
   2  27   0        3.99        1.93      3.40 o 
   3  27   0        1.67        3.06      7.17 o 
   0  28   0        0.01        1.74      3.35 o 
   1  28   0        3.52        3.69      2.55 o 
   2  28   0        1.28        0.53      6.50 o 
   3  28   0       32.00       23.05     25.84 o 
   1  29   0       11.72       19.75      3.58 o 
   2  29   0        2.96        2.37      5.07 o 
   3  29   0       19.64       13.20      9.99 o 
   0  30   0       29.79       26.19      6.86 o 
   1  30   0        1.86        4.71      3.64 o 
   2  30   0       29.96       29.12     23.83 o 
   1  31   0        5.84        6.69      4.87 o 
   2  31   0        5.21        5.51      5.94 o 
   0  32   0        0.30        3.19      3.19 o 
   1  32   0        1.07       -0.16      4.22 o 
   2  32   0       10.65        1.34      5.16 o 
   1  33   0       11.55       12.44      4.97 o 
   0  34   0       15.72       26.71      5.15 o 
   1  34   0        0.01        4.78      4.78 o 
  -6   1   1        0.11       -4.48      5.97 o 
  -5   1   1       57.02       57.67     16.32 o 
  -4   1   1       30.84       25.27     10.80 o 
  -3   1   1      431.58      465.03      7.89 o 
  -2   1   1      313.79      313.89      4.82 o 
  -1   1   1     1027.02     1009.78     10.89 o 
   1   1   1     1306.78     1104.38     15.23 o 
   2   1   1      672.02      705.17     10.08 o 
   3   1   1       29.48       27.88      2.77 o 
   4   1   1       36.88       39.37      7.98 o 
   5   1   1        9.01        7.95      3.47 o 
  -6   2   1        0.42       -1.41      5.66 o 
  -5   2   1        9.69       10.22      3.73 o 
  -4   2   1        1.18        1.07      2.24 o 
  -3   2   1       73.30       85.78      3.58 o 
  -2   2   1      260.41      217.64      4.30 o 
  -1   2   1       13.06       28.85      7.66 o 
   1   2   1      122.94      627.35     10.08 o 
   2   2   1       61.98       48.27      2.21 o 
   3   2   1       77.10       65.70      3.16 o 
   4   2   1        2.98        2.07      2.02 o 
   5   2   1       17.04       11.60      3.29 o 
  -5   3   1        0.00       -0.47      2.99 o 
  -4   3   1       49.68       58.20     15.98 o 
  -3   3   1        4.46        6.30      1.76 o 
  -2   3   1       68.79       63.14      2.52 o 
  -1   3   1      317.65      435.52     10.16 o 
   0   3   1     1454.61     1217.92     14.01 o 
   1   3   1     3134.19     3755.27     52.89 o 
   2   3   1      124.05       98.68      4.77 o 
   3   3   1      188.18      177.93      4.46 o 
   4   3   1        0.90       -0.33      2.03 o 
   5   3   1        6.73        5.06      2.86 o 
  -5   4   1       30.07       28.20      9.65 o 
  -4   4   1       30.88       45.27      5.65 o 
  -3   4   1       13.65       30.82     10.52 o 
  -2   4   1       75.74       70.93      2.34 o 
  -1   4   1    13762.64    12350.57    204.97 o 
   0   4   1     1799.00     1650.87     30.96 o 
   1   4   1     1709.46     1548.12     20.08 o 
   2   4   1     1203.69     1143.35     29.05 o 
   3   4   1      300.23      305.28      5.72 o 
   4   4   1        4.75        4.85      2.17 o 
   5   4   1        1.26        2.00      2.40 o 
  -5   5   1        2.64        4.91      3.03 o 
  -4   5   1        4.07        1.00      2.76 o 
  -3   5   1      683.39      677.26     11.31 o 
  -2   5   1       65.47       84.68      2.28 o 
  -1   5   1    18510.09    17707.03    231.43 o 
   0   5   1      151.34      152.58      3.35 o 
   1   5   1        1.08      117.72      3.21 o 
   2   5   1      469.73      405.22      6.74 o 
   3   5   1       42.66       50.28      2.27 o 
   4   5   1      201.04      230.28      6.66 o 
   5   5   1        3.72        3.76      2.82 o 
  -5   6   1        8.27        9.78      3.74 o 
  -4   6   1       43.15       53.31      4.31 o 
  -3   6   1      151.01      136.54      3.73 o 
  -2   6   1     4039.51     3933.13     41.33 o 
  -1   6   1     1201.72      992.19     16.83 o 
   0   6   1     1577.09      382.67    330.50 o 
   1   6   1      311.74      367.20     44.04 o 
   2   6   1      214.06      210.84      7.82 o 
   3   6   1      564.25      607.35      9.28 o 
   4   6   1      313.91      339.32      7.41 o 
   5   6   1        1.30        5.38      3.93 o 
  -5   7   1        2.46        5.58      3.14 o 
  -4   7   1        0.66        1.06      2.28 o 
  -3   7   1        3.52        2.28      1.48 o 
  -2   7   1      759.56      721.44      8.96 o 
  -1   7   1      820.25      816.89      9.97 o 
   0   7   1     2064.32      539.72    445.26 o 
   1   7   1     1932.04     1703.74     33.80 o 
   2   7   1       63.38      143.11     62.58 o 
   3   7   1      748.70      775.42     10.64 o 
   4   7   1      224.04      237.95      8.26 o 
   5   7   1        1.66        3.02      3.33 o 
  -5   8   1        4.69        3.54      4.00 o 
  -4   8   1       19.00       19.37      4.78 o 
  -3   8   1       35.33       28.06      2.01 o 
  -2   8   1      239.82      236.47      3.68 o 
  -1   8   1      192.66      174.81      4.64 o 
   0   8   1     1206.81      435.04    271.86 o 
   1   8   1      207.27      158.83      5.54 o 
   2   8   1      591.54      594.57     64.52 o 
   3   8   1       13.53       11.98      2.05 o 
   4   8   1        3.84        6.56      2.56 o 
   5   8   1        1.29        5.10      2.61 o 
  -5   9   1        2.04        4.66      2.91 o 
  -4   9   1       68.42       58.47      7.56 o 
  -3   9   1      432.68      449.88      8.27 o 
  -2   9   1     1868.27     1928.69     26.86 o 
  -1   9   1     1660.78     1677.83     20.08 o 
   0   9   1      507.58      295.64    110.50 o 
   1   9   1      126.32      126.05      3.09 o 
   2   9   1        0.03       12.93     13.14 o 
   3   9   1       21.92       23.38      1.85 o 
   4   9   1        8.92        9.78      3.73 o 
   5   9   1        4.14        4.34      2.78 o 
  -5  10   1        1.71        1.84      3.06 o 
  -4  10   1       35.33       35.36      3.30 o 
  -3  10   1       11.08        8.74      2.40 o 
  -2  10   1     1349.02     1263.60     23.15 o 
  -1  10   1      603.38      570.04     15.37 o 
   0  10   1      850.71      332.80    214.87 o 
   1  10   1      131.89      135.05      5.90 o 
   2  10   1       18.20       15.39      0.84 o 
   3  10   1      206.96      233.25      4.95 o 
   4  10   1        0.04       -0.02      1.70 o 
   5  10   1       11.33        6.22      3.55 o 
  -5  11   1       11.99       15.06     20.35 o 
  -4  11   1      129.42      111.87     13.73 o 
  -3  11   1        0.02        2.11      4.22 o 
  -2  11   1       32.10       33.87      4.34 o 
  -1  11   1      274.35      408.67     15.51 o 
   0  11   1      681.05      552.18     30.38 o 
   1  11   1     5410.78     5242.16     62.65 o 
   2  11   1       89.68       85.63      4.65 o 
   3  11   1      618.27      603.48     17.94 o 
   4  11   1        4.77        3.67      2.69 o 
   5  11   1        0.62        2.20      5.94 o 
  -5  12   1       19.55       40.63     10.93 o 
  -4  12   1        3.51        3.21      2.84 o 
  -3  12   1      143.91      179.75     14.19 o 
  -2  12   1       20.63        6.76      3.32 o 
  -1  12   1      124.09      139.42      4.28 o 
   0  12   1     1766.93     1702.04     31.46 o 
   1  12   1     1001.94      998.83     11.68 o 
   2  12   1      968.31      954.58     11.47 o 
   3  12   1      124.29      115.58      9.14 o 
   4  12   1        8.83        5.22      1.88 o 
   5  12   1        1.31       -0.87     12.08 o 
  -5  13   1        3.67       15.91      9.24 o 
  -4  13   1        0.60        0.21      0.82 o 
  -3  13   1      147.70      144.55     13.44 o 
  -2  13   1      123.39      142.32      6.58 o 
  -1  13   1      514.76      453.34      7.13 o 
   0  13   1       29.07       27.64      2.21 o 
   1  13   1       35.73      132.88      5.98 o 
   2  13   1       32.84       27.91      6.20 o 
   3  13   1       12.78       13.49      2.20 o 
   4  13   1        7.32        5.68      2.35 o 
   5  13   1       10.88       14.18      8.34 o 
  -5  14   1       10.65       25.05     12.43 o 
  -4  14   1       25.94        9.27      8.94 o 
  -3  14   1       32.57       35.74      9.45 o 
  -2  14   1      282.78      281.48      6.23 o 
  -1  14   1     1061.84     1089.63     12.67 o 
   0  14   1      311.95      295.06      7.79 o 
   1  14   1        2.69       10.23      2.25 o 
   2  14   1       25.86       28.99      6.57 o 
   3  14   1       76.68      100.38     10.66 o 
   4  14   1       89.00       70.17     16.69 o 
   5  14   1        8.54       -0.26     14.76 o 
  -5  15   1        1.05        0.92      9.36 o 
  -4  15   1        0.58        3.17      6.34 o 
  -3  15   1        0.51        0.15      5.52 o 
  -2  15   1       32.45       43.42      2.62 o 
  -1  15   1       56.25      119.88      4.38 o 
   0  15   1       55.94       57.15      2.85 o 
   1  15   1      396.05      429.98      8.63 o 
   2  15   1        1.50        5.76      5.16 o 
   3  15   1        1.17        8.17      6.55 o 
   4  15   1        0.92        1.75      5.48 o 
   5  15   1        0.21        2.37     14.35 o 
  -5  16   1       22.97       19.18     15.39 o 
  -4  16   1       34.25       25.61     21.52 o 
  -3  16   1      220.70      254.07     15.16 o 
  -2  16   1       36.69       37.22      6.26 o 
  -1  16   1      172.09      177.42      6.76 o 
   0  16   1     1178.21     1203.75     17.94 o 
   1  16   1       10.98       22.19      1.31 o 
   2  16   1      546.31      588.18     24.25 o 
   3  16   1        0.00        6.28      7.79 o 
   4  16   1        8.14        9.14      6.18 o 
   5  16   1       10.04       22.58      9.84 o 
  -5  17   1        4.52       11.23     10.58 o 
  -4  17   1        6.60        5.42      7.77 o 
  -3  17   1       51.83       59.26     23.33 o 
  -2  17   1      152.75      163.08      6.64 o 
  -1  17   1      103.31       95.60      5.00 o 
   0  17   1      350.46      374.21      7.79 o 
   1  17   1       20.10      139.02      5.01 o 
   2  17   1       12.27       19.44      7.79 o 
   3  17   1        0.98        0.78      9.51 o 
   4  17   1        0.25       -6.07      6.07 o 
   5  17   1       26.22       45.50     11.54 o 
  -5  18   1        3.10        3.35      8.44 o 
  -4  18   1        0.69       -5.50     10.56 o 
  -3  18   1       36.35       38.54      9.10 o 
  -2  18   1      328.94      341.82     18.85 o 
  -1  18   1        4.94        4.77      1.31 o 
   0  18   1      370.28      383.19      7.75 o 
   1  18   1       54.70       55.58      2.76 o 
   2  18   1       52.72       73.53     10.88 o 
   3  18   1       37.37       53.63     10.88 o 
   4  18   1        6.98       11.73      7.78 o 
  -5  19   1        8.85        6.79      9.99 o 
  -4  19   1        0.41       -4.36     11.61 o 
  -3  19   1        0.88       -2.04      6.13 o 
  -2  19   1       27.72       23.45      4.15 o 
  -1  19   1       23.38       41.87      8.14 o 
   0  19   1       28.38       27.50      2.78 o 
   1  19   1       53.12       54.07      2.35 o 
   2  19   1      226.98      239.78     14.72 o 
   3  19   1        8.89       13.24      5.91 o 
   4  19   1        2.95        5.22      7.30 o 
  -4  20   1       39.57        6.16     13.88 o 
  -3  20   1        0.35        0.12      8.14 o 
  -2  20   1      122.60      119.62      9.18 o 
  -1  20   1        0.29       -1.15      1.15 o 
   0  20   1      196.44      212.43      6.39 o 
   1  20   1        1.51        5.69      1.41 o 
   2  20   1       13.36       17.78     13.29 o 
   3  20   1       27.09       27.12      7.13 o 
   4  20   1        1.52        1.81      6.44 o 
  -4  21   1        4.61        0.62      6.97 o 
  -3  21   1        4.08        0.55      5.36 o 
  -2  21   1      111.57      112.70     15.23 o 
  -1  21   1       80.77       85.08      9.63 o 
   0  21   1      389.50      416.49     11.14 o 
   1  21   1        3.05       57.81      3.12 o 
   2  21   1       15.62       15.38     12.93 o 
   3  21   1       26.23       36.46      7.73 o 
   4  21   1        0.96       -0.05      7.36 o 
  -4  22   1        0.75        1.72      8.72 o 
  -3  22   1       10.97        1.53      7.26 o 
  -2  22   1       31.85       33.40      5.21 o 
  -1  22   1       26.64       36.23      6.86 o 
   0  22   1      435.77      496.99     12.06 o 
   1  22   1      347.74      353.35     10.08 o 
   2  22   1       40.91       48.96      7.34 o 
   3  22   1       20.02       25.09      8.74 o 
   4  22   1       32.37       26.45     15.13 o 
  -4  23   1       12.50        7.66      9.74 o 
  -3  23   1        5.41        2.67      6.38 o 
  -2  23   1        0.64        0.39      2.30 o 
  -1  23   1       17.40       22.73      4.12 o 
   0  23   1        1.80        2.12      1.47 o 
   1  23   1       74.90       85.65      5.84 o 
   2  23   1        2.74        7.58      5.01 o 
   3  23   1        7.48        3.55      5.89 o 
   4  23   1        1.65       11.59      8.85 o 
  -4  24   1       34.98       11.48     11.19 o 
  -3  24   1        2.91       -0.25      5.80 o 
  -2  24   1       44.98       46.90     18.90 o 
  -1  24   1       93.86       92.15     11.52 o 
   0  24   1        4.71        2.54      2.00 o 
   1  24   1        7.09        6.95      1.72 o 
   2  24   1        5.22        7.56      5.98 o 
   3  24   1        5.07        3.71      5.49 o 
   4  24   1        0.05        3.52      5.97 o 
  -4  25   1        3.12        2.05      8.58 o 
  -3  25   1       41.07       51.14     43.49 o 
  -2  25   1       26.36       21.14     11.09 o 
  -1  25   1       34.75       41.15      6.90 o 
   0  25   1        2.88        3.12      2.94 o 
   1  25   1        0.48        2.09      1.17 o 
   2  25   1        8.24        8.12      4.94 o 
   3  25   1       14.41       10.79      9.46 o 
  -4  26   1        3.45       -1.30     10.99 o 
  -3  26   1        0.17        3.06      8.71 o 
  -2  26   1        2.76       -1.32      2.80 o 
  -1  26   1       34.66       32.04      6.94 o 
   0  26   1       47.48       57.64      4.73 o 
   1  26   1      102.25      103.12      5.75 o 
   2  26   1       58.82       66.06     26.47 o 
   3  26   1        0.17       -2.23      6.24 o 
  -3  27   1        1.98        2.71      7.62 o 
  -2  27   1        0.09       -2.17      4.46 o 
  -1  27   1       14.76       18.16      4.26 o 
   0  27   1       21.46       23.67      4.03 o 
   1  27   1       89.65      100.58      4.79 o 
   2  27   1        8.54        3.72      5.46 o 
   3  27   1       22.73        8.78      6.91 o 
  -3  28   1        0.82        1.30     11.61 o 
  -2  28   1       33.16       25.31     12.94 o 
  -1  28   1        7.54        5.75      1.90 o 
   0  28   1       27.94       18.98      3.12 o 
   1  28   1        4.09        0.83      1.55 o 
   2  28   1        2.84        4.66      6.15 o 
   3  28   1        3.28        3.77      6.42 o 
  -3  29   1       14.49       -4.18      8.67 o 
  -2  29   1       10.88        9.78      8.84 o 
  -1  29   1       40.25       41.73     11.47 o 
   0  29   1        0.16       -2.11      2.38 o 
   1  29   1        6.51        4.32      1.33 o 
   2  29   1       12.43        6.94      6.22 o 
   3  29   1        0.94        0.26      4.70 o 
  -3  30   1        1.56        4.82      8.29 o 
  -2  30   1        1.04        3.92      6.87 o 
  -1  30   1        0.97        0.90      4.28 o 
   0  30   1        3.77        3.52      2.82 o 
   1  30   1       15.54       12.94      4.72 o 
   2  30   1       29.24       42.63     20.01 o 
  -2  31   1        1.03       -1.75      8.39 o 
  -1  31   1        6.54        1.57      4.55 o 
   0  31   1        8.83       10.86      2.77 o 
   1  31   1        8.67        9.89      4.85 o 
   2  31   1        1.41        3.47      4.84 o 
  -2  32   1       36.87       50.34     14.19 o 
  -1  32   1        3.94        6.93      6.66 o 
   0  32   1        0.75        5.86      2.85 o 
   1  32   1        0.47        1.51      3.84 o 
   2  32   1        0.06        1.27      6.07 o 
  -1  33   1       19.66       18.77      6.05 o 
   0  33   1        0.09        0.79      1.99 o 
   1  33   1        0.63        2.74      3.96 o 
  -1  34   1        1.27       -0.65      3.74 o 
   0  34   1        0.18       -2.28      2.87 o 
   1  34   1        2.63       10.40     14.23 o 
  -6   0   2       17.29       26.42      7.03 o 
  -5   0   2       20.55       21.24      8.54 o 
  -4   0   2      142.35      165.09      8.12 o 
  -3   0   2       12.54       15.47      3.10 o 
  -2   0   2       44.89      142.09      6.62 o 
  -1   0   2      489.89      401.24      9.95 o 
   0   0   2     6515.30     5645.80     98.48 o 
   1   0   2     8323.12     7329.82    140.76 o 
   2   0   2      659.03      872.14     25.50 o 
   3   0   2      151.93      147.07      5.72 o 
   4   0   2      104.86      113.47      6.36 o 
   5   0   2        4.46        1.60      3.42 o 
  -6   1   2        8.48        7.87      4.38 o 
  -5   1   2       26.71       30.46      7.36 o 
  -4   1   2       60.38       67.46      4.26 o 
  -3   1   2       37.21       53.26      7.23 o 
  -2   1   2      456.62      391.77      5.91 o 
  -1   1   2       83.94      145.98      5.68 o 
   0   1   2      233.43      228.27      3.48 o 
   1   1   2      228.87      399.90      7.52 o 
   2   1   2       26.66       16.13      2.52 o 
   3   1   2      117.35      122.33      3.93 o 
   4   1   2       13.70        8.79      2.77 o 
   5   1   2        8.17        3.15      2.73 o 
  -6   2   2        2.82        0.17      4.02 o 
  -5   2   2        4.66        2.98      4.12 o 
  -4   2   2       20.42       21.25      4.58 o 
  -3   2   2      108.14      105.90      3.53 o 
  -2   2   2      283.03      268.61      5.91 o 
  -1   2   2     7387.09     6657.59     93.41 o 
   0   2   2    11085.19    11444.85    159.43 o 
   1   2   2      728.89      797.95     10.79 o 
   2   2   2      143.75      142.68      5.09 o 
   3   2   2        4.33        5.81      1.86 o 
   4   2   2        1.90        0.78      2.09 o 
   5   2   2       15.61        7.67      4.56 o 
  -6   3   2        0.06       -1.49      4.11 o 
  -5   3   2        9.66       12.68      6.36 o 
  -4   3   2       14.88       13.16      2.94 o 
  -3   3   2       12.42        9.17      2.74 o 
  -2   3   2       60.22       64.25      9.16 o 
  -1   3   2    15880.44    14463.26    203.40 o 
   0   3   2      923.80      837.85      9.68 o 
   1   3   2      812.60      863.88     13.32 o 
   2   3   2     1212.46     1168.95     22.59 o 
   3   3   2        0.02       -0.99      1.50 o 
   4   3   2       90.61      104.62      4.49 o 
   5   3   2        0.59       -2.10      2.44 o 
  -6   4   2        5.36        2.84      3.51 o 
  -5   4   2       73.50       82.47      6.93 o 
  -4   4   2      129.10      149.54      6.05 o 
  -3   4   2      481.07      519.42      8.88 o 
  -2   4   2      324.63      311.37      5.26 o 
  -1   4   2      381.81      486.18     15.00 o 
   0   4   2     1881.69     1787.18     25.42 o 
   1   4   2     1049.92      959.86     14.93 o 
   2   4   2      512.08      459.39     10.26 o 
   3   4   2        9.78        7.72      1.69 o 
   4   4   2      133.65      137.85      6.48 o 
   5   4   2       25.07       15.16      7.47 o 
  -6   5   2        0.61       16.09     10.94 o 
  -5   5   2        4.75        1.59      4.51 o 
  -4   5   2       26.58       21.45      5.59 o 
  -3   5   2        1.76       19.51     14.43 o 
  -2   5   2       10.59        4.92      1.45 o 
  -1   5   2     1691.24     1602.88     19.26 o 
   0   5   2        0.41        1.57      1.03 o 
   1   5   2        1.62        1.96      4.79 o 
   2   5   2      306.68      298.89      8.74 o 
   3   5   2       41.80       40.47      2.82 o 
   4   5   2        3.16        5.29      1.95 o 
   5   5   2        4.95        8.40      3.18 o 
  -5   6   2       13.69        4.83      7.03 o 
  -4   6   2        6.27        4.18      2.34 o 
  -3   6   2        6.03        6.14      1.66 o 
  -2   6   2      388.88      310.53     14.66 o 
  -1   6   2     2663.76     2399.06     27.53 o 
   0   6   2     6968.58     6527.51     79.25 o 
   1   6   2      209.38      192.53      3.97 o 
   2   6   2      276.05      237.75      6.94 o 
   3   6   2      126.02      133.32      3.76 o 
   4   6   2       48.70       53.54      7.17 o 
   5   6   2       12.00       16.13      4.43 o 
  -5   7   2        0.91       -0.37      2.81 o 
  -4   7   2       48.94       49.15      7.03 o 
  -3   7   2       18.32       25.11      2.11 o 
  -2   7   2      401.72      373.46      7.01 o 
  -1   7   2      435.44      448.04     29.48 o 
   0   7   2       93.39       78.71      2.62 o 
   1   7   2      275.95      310.53     14.49 o 
   2   7   2       43.25       45.74     17.83 o 
   3   7   2        6.66        7.93      1.73 o 
   4   7   2        2.14        4.06      2.06 o 
   5   7   2        4.13        0.19      2.88 o 
  -5   8   2        0.08       -1.50      2.32 o 
  -4   8   2       58.78       68.95      5.46 o 
  -3   8   2       85.01       92.87      2.83 o 
  -2   8   2      613.07      535.35      8.71 o 
  -1   8   2      103.31       85.97      2.34 o 
   0   8   2       47.67       30.66      2.87 o 
   1   8   2      235.07      231.06      6.43 o 
   2   8   2      543.13      545.17     15.53 o 
   3   8   2       77.99       82.07      4.47 o 
   4   8   2        3.63        2.22      1.90 o 
   5   8   2        2.48        4.96      4.45 o 
  -5   9   2        7.21        2.72      4.80 o 
  -4   9   2       18.73       22.18      2.57 o 
  -3   9   2       46.41       65.16      3.58 o 
  -2   9   2      292.34      312.73      4.58 o 
  -1   9   2       61.79       82.26      4.10 o 
   0   9   2      129.01      108.42      4.47 o 
   1   9   2     1126.89     1066.48     13.86 o 
   2   9   2       86.35       81.59      3.94 o 
   3   9   2      283.54      310.88      6.56 o 
   4   9   2        6.28        2.70      1.69 o 
   5   9   2        0.31        0.05      2.59 o 
  -5  10   2        0.00       -0.75      3.59 o 
  -4  10   2       49.01       53.83      3.12 o 
  -3  10   2       53.80       50.05      2.38 o 
  -2  10   2     2080.12     2096.15     24.54 o 
  -1  10   2      486.48      390.37      5.17 o 
   0  10   2       33.13       27.91      1.89 o 
   1  10   2     1377.19     1329.86     34.49 o 
   2  10   2       31.18       31.58      1.71 o 
   3  10   2      496.84      511.09      9.39 o 
   4  10   2        3.95        6.49      2.56 o 
   5  10   2        7.75       16.18      7.63 o 
  -5  11   2        1.00       -5.14     11.18 o 
  -4  11   2       94.58      101.42     12.15 o 
  -3  11   2      102.47      106.83      2.73 o 
  -2  11   2      207.82      222.44      7.13 o 
  -1  11   2       36.71      429.33      9.38 o 
   0  11   2       28.86       26.75      2.00 o 
   1  11   2      542.91      470.06      6.54 o 
   2  11   2      882.27      832.14     14.30 o 
   3  11   2      164.13      165.04      4.39 o 
   4  11   2        5.86        5.54      2.54 o 
   5  11   2        1.31        4.01      6.42 o 
  -5  12   2       10.96       24.40      9.26 o 
  -4  12   2       46.28       43.31      9.52 o 
  -3  12   2       94.26       93.15      6.78 o 
  -2  12   2      938.54      994.62     11.40 o 
  -1  12   2        9.04       80.10     10.03 o 
   0  12   2      881.88      837.49     20.59 o 
   1  12   2        0.01       -0.05      0.79 o 
   2  12   2      258.18      252.08      5.74 o 
   3  12   2      187.67      187.98      9.03 o 
   4  12   2        8.44        6.84      1.64 o 
   5  12   2        0.98       -3.47      6.28 o 
  -5  13   2        0.20       -0.53      7.09 o 
  -4  13   2        4.16        0.26      1.53 o 
  -3  13   2      238.59      241.72      6.71 o 
  -2  13   2       36.76       70.38      7.16 o 
  -1  13   2     1701.84     1576.33     21.46 o 
   0  13   2      411.53      369.00      6.26 o 
   1  13   2      371.91      307.82      6.49 o 
   2  13   2        6.27        8.60      1.43 o 
   3  13   2       86.34       78.91      3.74 o 
   4  13   2        6.87        7.21      1.82 o 
   5  13   2        1.79        1.77      5.98 o 
  -5  14   2        1.84       -8.28      8.28 o 
  -4  14   2        0.07        2.82      6.54 o 
  -3  14   2       41.90       35.14      2.31 o 
  -2  14   2       23.93       29.45      4.73 o 
  -1  14   2       74.46      100.17      3.10 o 
   0  14   2      251.50      260.67      5.02 o 
   1  14   2        3.80       28.15      5.90 o 
   2  14   2        0.80        9.40      8.43 o 
   3  14   2       17.32       18.08      1.75 o 
   4  14   2        5.10        3.05      1.42 o 
   5  14   2        0.59       -1.23      6.00 o 
  -5  15   2       17.03        9.44      9.02 o 
  -4  15   2        8.05        9.40     11.92 o 
  -3  15   2       56.34       61.37      3.40 o 
  -2  15   2       20.48       30.19      4.52 o 
  -1  15   2       50.36       73.26      4.22 o 
   0  15   2      447.58      476.39     11.99 o 
   1  15   2        7.41        6.96      1.34 o 
   2  15   2      660.50      647.11     27.19 o 
   3  15   2       57.20       60.52      2.58 o 
   4  15   2      128.28      179.36     12.33 o 
   5  15   2        1.78        6.01      7.80 o 
  -5  16   2        0.40        2.28      7.57 o 
  -4  16   2        2.77       -1.01      6.21 o 
  -3  16   2       35.48       40.77      4.38 o 
  -2  16   2       20.10       23.25      4.72 o 
  -1  16   2       65.72       67.50      2.55 o 
   0  16   2      824.71      869.77     15.47 o 
   1  16   2      158.60      173.61      7.23 o 
   2  16   2       58.82       66.55      2.20 o 
   3  16   2       15.24       15.38      6.19 o 
   4  16   2       21.22       25.16      7.71 o 
  -5  17   2        0.96        3.65      8.64 o 
  -4  17   2        0.06       10.27     10.47 o 
  -3  17   2      240.65      265.06     10.27 o 
  -2  17   2       10.05       14.29      4.60 o 
  -1  17   2     1745.14     1735.69     21.35 o 
   0  17   2      402.48      411.83     11.02 o 
   1  17   2      280.53      278.64      5.01 o 
   2  17   2       55.56       51.41      2.84 o 
   3  17   2        1.43        1.35      5.51 o 
   4  17   2       18.31       35.71      9.05 o 
  -5  18   2        0.02       -1.18      7.30 o 
  -4  18   2        1.98        0.01     10.26 o 
  -3  18   2       48.77       47.09      8.75 o 
  -2  18   2       84.53      100.93      7.23 o 
  -1  18   2       33.20       40.92      1.92 o 
   0  18   2      473.28      469.52     12.58 o 
   1  18   2       54.38       56.57      2.84 o 
   2  18   2       74.84       99.89      7.97 o 
   3  18   2        0.17        1.19      3.87 o 
   4  18   2       61.83       95.88     15.82 o 
  -5  19   2       13.67       15.06     18.51 o 
  -4  19   2       18.41        4.60     12.27 o 
  -3  19   2       24.32       27.98      5.67 o 
  -2  19   2       72.52       81.37      6.54 o 
  -1  19   2       26.17       26.23      2.04 o 
   0  19   2      224.60      224.80      8.13 o 
   1  19   2       52.92       47.55      2.25 o 
   2  19   2      167.66      177.26      9.92 o 
   3  19   2      150.38      169.96     11.18 o 
   4  19   2        4.31       10.65      8.08 o 
  -4  20   2        9.58        1.38     10.96 o 
  -3  20   2       19.31       22.82      4.84 o 
  -2  20   2       11.28        4.79      2.88 o 
  -1  20   2       57.22       59.86      3.90 o 
   0  20   2        8.83       11.18      2.06 o 
   1  20   2      201.50      211.19      4.70 o 
   2  20   2        0.92       -3.12      4.03 o 
   3  20   2       23.63       24.46      7.04 o 
   4  20   2        2.60        5.15      7.32 o 
  -4  21   2        0.34       -2.54      7.52 o 
  -3  21   2        0.16        0.62      1.00 o 
  -2  21   2        1.86        5.80      3.54 o 
  -1  21   2      766.67      813.32     13.07 o 
   0  21   2       90.84       82.70      4.22 o 
   1  21   2      166.73      177.01      4.57 o 
   2  21   2        1.19        1.62      3.80 o 
   3  21   2        0.99       -4.94      5.41 o 
   4  21   2       33.28       30.82     15.54 o 
  -4  22   2        2.14        1.86      7.66 o 
  -3  22   2        0.13       -0.80      3.07 o 
  -2  22   2        2.36        4.41      3.51 o 
  -1  22   2        3.59       24.23      2.54 o 
   0  22   2      202.27      195.99     12.60 o 
   1  22   2        0.88        1.99      1.46 o 
   2  22   2        0.04       -1.03      3.63 o 
   3  22   2        8.14        9.12      7.36 o 
   4  22   2       27.85       23.23     13.42 o 
  -4  23   2        5.22       -1.15      7.94 o 
  -3  23   2       52.13       39.65     39.08 o 
  -2  23   2       22.00       13.63      4.16 o 
  -1  23   2      136.16      144.12      6.29 o 
   0  23   2       19.10       16.79      4.19 o 
   1  23   2       66.70       75.08      4.13 o 
   2  23   2        9.85        9.98      5.44 o 
   3  23   2       48.38       60.96     23.35 o 
   4  23   2       10.29        1.35      7.69 o 
  -4  24   2        6.81        1.57      7.90 o 
  -3  24   2       12.73        0.40      7.74 o 
  -2  24   2        1.35        3.21      4.23 o 
  -1  24   2        2.80        1.94      1.81 o 
   0  24   2       43.67       46.34      8.87 o 
   1  24   2       61.03       70.65      3.90 o 
   2  24   2        9.86        9.75      5.64 o 
   3  24   2        1.06        0.80      5.34 o 
  -4  25   2        0.56       -4.34      8.93 o 
  -3  25   2        0.68       -7.96      9.14 o 
  -2  25   2        1.75        1.99      3.44 o 
  -1  25   2       10.86       12.36      1.66 o 
   0  25   2      108.98      119.18      6.17 o 
   1  25   2       40.30       40.03      6.58 o 
   2  25   2       13.52        8.29      5.97 o 
   3  25   2        4.31        0.81      5.94 o 
  -4  26   2       10.54       -1.01      7.94 o 
  -3  26   2        5.44       -2.18      8.08 o 
  -2  26   2        7.91        7.04      5.15 o 
  -1  26   2        0.01        1.02      1.33 o 
   0  26   2        0.66        1.50      2.33 o 
   1  26   2        0.91       -0.23      1.60 o 
   2  26   2        1.87        0.05      4.17 o 
   3  26   2       26.33       13.11     13.68 o 
  -3  27   2       22.64        3.80      7.85 o 
  -2  27   2        0.12        0.54      3.46 o 
  -1  27   2        4.40        4.66      1.50 o 
   0  27   2        7.54        2.41      2.37 o 
   1  27   2        0.69        1.86      1.75 o 
   2  27   2        0.88        1.65      4.20 o 
   3  27   2        9.73        4.46      6.79 o 
  -3  28   2        7.50        2.60     12.38 o 
  -2  28   2       85.79       89.86     28.35 o 
  -1  28   2        1.91        4.54      1.50 o 
   0  28   2       28.01       10.90      6.60 o 
   1  28   2        4.57        6.04      2.26 o 
   2  28   2       20.64        3.75      5.36 o 
   3  28   2        1.25        1.31      5.31 o 
  -3  29   2        0.12        3.32      7.95 o 
  -2  29   2        0.82        4.55      5.54 o 
  -1  29   2        0.02        1.39      3.01 o 
   0  29   2        0.07       -0.03      2.00 o 
   1  29   2        7.07        4.29      3.56 o 
   2  29   2        6.88        3.08      4.69 o 
  -3  30   2       11.95       18.93     22.66 o 
  -2  30   2        2.96       -1.13      4.52 o 
  -1  30   2        3.41        0.34      3.14 o 
   0  30   2        1.21        0.65      2.29 o 
   1  30   2        0.18        0.97      2.85 o 
   2  30   2        0.73       -4.23      4.96 o 
  -2  31   2        2.66        0.69      8.83 o 
  -1  31   2       11.12        9.51     10.46 o 
   0  31   2        0.00        2.08      4.89 o 
   1  31   2       25.83       10.95      4.76 o 
   2  31   2        6.24        3.92      5.06 o 
  -2  32   2        3.49       14.42      9.61 o 
  -1  32   2        0.62        4.55      4.57 o 
   0  32   2       14.47       20.69      4.01 o 
   1  32   2        0.42        0.88      2.93 o 
  -1  33   2        1.14       -1.59      5.43 o 
   0  33   2        5.71        6.76      2.85 o 
   1  33   2        0.63        1.14      4.72 o 
   0  34   2        0.71        1.23      3.10 o 
  -6   1   3       20.73       11.49     23.25 o 
  -5   1   3        7.95       11.82      4.61 o 
  -4   1   3       28.54       42.68      3.34 o 
  -3   1   3      145.24      143.19      4.46 o 
  -2   1   3      597.74      550.15      8.14 o 
  -1   1   3     3444.78     2937.16     38.60 o 
   0   1   3     2069.40     2039.85     24.28 o 
   1   1   3     1820.67     1575.55     21.81 o 
   2   1   3      587.68      568.43     10.37 o 
   3   1   3       17.78       23.70      2.61 o 
   4   1   3       61.00       67.41      4.02 o 
   5   1   3        1.71        3.07      2.87 o 
  -6   2   3        8.31        5.50      8.60 o 
  -5   2   3        0.33        0.47      3.07 o 
  -4   2   3        9.92       11.82      3.15 o 
  -3   2   3       17.69       24.11      2.74 o 
  -2   2   3      109.66       96.78      3.07 o 
  -1   2   3     2052.46     1929.51     26.59 o 
   0   2   3      783.92      723.37     16.23 o 
   1   2   3        1.83       46.29      2.26 o 
   2   2   3      566.66      625.25     11.42 o 
   3   2   3        2.71        1.63      2.26 o 
   4   2   3       34.52       25.87      7.78 o 
   5   2   3        0.25        1.96      2.19 o 
  -6   3   3        0.01       -1.59      4.13 o 
  -5   3   3       28.30       32.25      5.26 o 
  -4   3   3       34.03       29.43      3.57 o 
  -3   3   3     1010.46      951.78     13.01 o 
  -2   3   3      181.05      168.29      4.06 o 
  -1   3   3     2000.82     1689.79     20.05 o 
   0   3   3       11.59       13.31      2.00 o 
   1   3   3     1067.79     1181.20     17.65 o 
   2   3   3     1353.28     1415.55     23.18 o 
   3   3   3        2.39        4.37      2.18 o 
   4   3   3      115.19      146.59      4.96 o 
   5   3   3        0.50        3.07      3.15 o 
  -6   4   3        0.35       -0.83      3.84 o 
  -5   4   3        4.40        2.45      3.68 o 
  -4   4   3        0.01       -0.05      1.98 o 
  -3   4   3      677.56      700.22     12.08 o 
  -2   4   3      292.83      284.68     31.57 o 
  -1   4   3      176.08      165.27      5.26 o 
   0   4   3       69.32       65.20      2.39 o 
   1   4   3       23.19       38.35      2.10 o 
   2   4   3       17.33       16.08      2.76 o 
   3   4   3       59.02       61.31      3.57 o 
   4   4   3       10.84        5.91      2.50 o 
   5   4   3       22.91       13.29      9.32 o 
  -6   5   3        0.19       -0.82      3.80 o 
  -5   5   3       23.03       17.45      7.12 o 
  -4   5   3        0.24       -0.75      1.91 o 
  -3   5   3      176.85      188.94      4.96 o 
  -2   5   3      105.51      116.33      4.53 o 
  -1   5   3      168.57      175.76      3.50 o 
   0   5   3     3686.16     3452.85     52.66 o 
   1   5   3       94.98       86.42      6.05 o 
   2   5   3       22.46       19.65      2.11 o 
   3   5   3      117.12      123.11      4.42 o 
   4   5   3       28.63       36.75      3.72 o 
   5   5   3        3.31        2.47      2.50 o 
  -5   6   3       11.20        5.78      3.28 o 
  -4   6   3        0.05        0.40      2.06 o 
  -3   6   3        3.64        3.84      1.48 o 
  -2   6   3      352.32      358.47      7.36 o 
  -1   6   3      404.91      346.47      8.79 o 
   0   6   3     3434.68     3167.25     40.35 o 
   1   6   3      152.45      126.36      6.34 o 
   2   6   3      849.97      852.31     13.83 o 
   3   6   3        9.62       10.37      2.85 o 
   4   6   3       16.47       11.04      2.35 o 
   5   6   3        0.64       -0.66      3.15 o 
  -5   7   3       14.22       25.23      4.23 o 
  -4   7   3        0.41        1.34      1.65 o 
  -3   7   3       88.76       98.08      3.19 o 
  -2   7   3     3417.35     3031.47     36.30 o 
  -1   7   3     1582.38      323.27    411.22 o 
   0   7   3       88.67       71.77      2.29 o 
   1   7   3      398.46      376.88      6.00 o 
   2   7   3       71.26       66.99      9.52 o 
   3   7   3       10.54        9.08      2.07 o 
   4   7   3       40.83       48.65      3.47 o 
   5   7   3        1.67        0.33      2.23 o 
  -5   8   3        0.79        0.71      2.61 o 
  -4   8   3       75.17       83.61      4.61 o 
  -3   8   3      180.21      196.12      4.54 o 
  -2   8   3     4189.52     3847.22     54.20 o 
  -1   8   3      100.20      136.37      6.20 o 
   0   8   3      232.35      271.14      5.42 o 
   1   8   3        2.00        2.57      1.26 o 
   2   8   3        7.54        9.79      1.65 o 
   3   8   3      960.75     1001.39     42.92 o 
   4   8   3        0.47        0.32      1.13 o 
   5   8   3        0.40        0.83      2.68 o 
  -5   9   3        0.05        4.70      5.04 o 
  -4   9   3        0.28        2.94      1.74 o 
  -3   9   3        3.23        1.91      1.31 o 
  -2   9   3      695.79      671.78      9.75 o 
  -1   9   3      760.49      639.22     21.82 o 
   0   9   3      256.46      217.53      4.07 o 
   1   9   3     1588.22     1435.05     19.03 o 
   2   9   3      133.44      114.17      7.31 o 
   3   9   3      402.82      410.55     16.95 o 
   4   9   3        0.94       -0.23      1.79 o 
   5   9   3        0.35        1.86      3.37 o 
  -5  10   3        0.04        1.25      4.43 o 
  -4  10   3        0.45       -1.15      1.64 o 
  -3  10   3       51.06       42.52      2.36 o 
  -2  10   3        6.66        3.53      1.53 o 
  -1  10   3      576.35      506.20     17.39 o 
   0  10   3      470.95      410.68      6.26 o 
   1  10   3      237.57      244.18      4.61 o 
   2  10   3      352.23      338.18      5.93 o 
   3  10   3      127.11      134.34      5.93 o 
   4  10   3       12.82        5.36      4.54 o 
   5  10   3        2.50       -0.39      6.69 o 
  -5  11   3        0.01        3.56      3.98 o 
  -4  11   3        1.19        1.21      1.59 o 
  -3  11   3       88.29       83.88      5.22 o 
  -2  11   3       80.83       57.85      4.23 o 
  -1  11   3       94.22       90.97      3.37 o 
   0  11   3        8.62        5.82      1.57 o 
   1  11   3      122.29      122.39      4.04 o 
   2  11   3      330.78      352.49      6.08 o 
   3  11   3      107.23      121.13      5.23 o 
   4  11   3        8.07        3.70      3.69 o 
   5  11   3        0.48       -0.29      4.98 o 
  -5  12   3        5.87        2.78      7.17 o 
  -4  12   3       81.31       87.17      6.82 o 
  -3  12   3       97.58      103.08      4.30 o 
  -2  12   3      365.10      371.62     16.29 o 
  -1  12   3       10.57       12.37      1.12 o 
   0  12   3        0.96        0.99      1.21 o 
   1  12   3      126.16      111.76      4.80 o 
   2  12   3       90.86       89.98      2.41 o 
   3  12   3        5.05        8.10      2.68 o 
   4  12   3        1.54        0.51      2.57 o 
   5  12   3        0.58       -0.95      6.02 o 
  -5  13   3        0.23        6.34      7.39 o 
  -4  13   3        2.96        7.41      3.31 o 
  -3  13   3       55.62       51.49      3.94 o 
  -2  13   3      112.23       97.29      3.87 o 
  -1  13   3       54.58       63.37      3.57 o 
   0  13   3       28.12       34.78      2.35 o 
   1  13   3      789.81      738.77     14.34 o 
   2  13   3       98.97       91.46      2.77 o 
   3  13   3       19.90       20.20      2.31 o 
   4  13   3        0.04        1.35      2.22 o 
  -5  14   3        6.59        2.44      7.70 o 
  -4  14   3        1.08        0.03      0.42 o 
  -3  14   3       17.65       12.56      3.52 o 
  -2  14   3       31.51       35.03      1.81 o 
  -1  14   3      348.38      349.30      5.60 o 
   0  14   3      571.35      587.99      8.89 o 
   1  14   3        3.13        0.27      1.13 o 
   2  14   3      401.72      362.18     19.04 o 
   3  14   3        0.45       -0.30      1.84 o 
   4  14   3       18.33       18.16      2.41 o 
  -5  15   3        0.42       -2.51     11.24 o 
  -4  15   3        4.48        2.58      2.44 o 
  -3  15   3      212.69      240.68     12.18 o 
  -2  15   3        6.33        8.03      1.25 o 
  -1  15   3       27.77       22.83      1.66 o 
   0  15   3       28.60       28.28      2.12 o 
   1  15   3        2.61       55.77      6.55 o 
   2  15   3      125.90      130.93      9.51 o 
   3  15   3        3.41        0.69      1.41 o 
   4  15   3        2.82        5.94      6.81 o 
  -5  16   3        0.03       -0.43      6.83 o 
  -4  16   3        8.50        5.17      2.44 o 
  -3  16   3       20.72       28.19      6.95 o 
  -2  16   3      213.54      205.92      7.45 o 
  -1  16   3      150.58      146.59      3.68 o 
   0  16   3       43.17       48.45      2.60 o 
   1  16   3      531.23      481.41     11.31 o 
   2  16   3       23.05       22.00      2.13 o 
   3  16   3       65.24       67.02      9.42 o 
   4  16   3        1.33        1.64      6.91 o 
  -5  17   3        2.45        3.84      9.20 o 
  -4  17   3        0.10        2.06      6.96 o 
  -3  17   3       30.72       34.85      7.29 o 
  -2  17   3       87.04       93.07      4.96 o 
  -1  17   3      177.08      155.16      4.62 o 
   0  17   3        1.20        2.68      1.67 o 
   1  17   3       32.69       37.04      2.18 o 
   2  17   3      120.20       96.35      4.10 o 
   3  17   3       32.51       31.90      3.02 o 
   4  17   3        2.06        0.32      7.29 o 
  -5  18   3        5.61       11.96     13.20 o 
  -4  18   3       28.16        3.75      6.92 o 
  -3  18   3        5.59        2.56      5.24 o 
  -2  18   3      131.98      125.84      6.30 o 
  -1  18   3      100.01       91.30      3.74 o 
   0  18   3      244.83      247.36      5.78 o 
   1  18   3       16.91       17.90      1.89 o 
   2  18   3        4.25        0.39      1.93 o 
   3  18   3        4.13        0.57      1.20 o 
   4  18   3        9.08       10.98      8.07 o 
  -5  19   3        0.26        7.98     12.60 o 
  -4  19   3       13.79        5.88      9.33 o 
  -3  19   3       10.20        9.81      6.22 o 
  -2  19   3       47.36       61.27      3.59 o 
  -1  19   3       99.00      108.12      3.92 o 
   0  19   3       45.77       48.60      6.08 o 
   1  19   3       10.96       96.49      7.43 o 
   2  19   3       22.25       19.71      1.69 o 
   3  19   3       65.30       95.66      9.19 o 
   4  19   3        0.11        0.32      8.01 o 
  -4  20   3        6.88       -1.76      7.24 o 
  -3  20   3        0.05        5.01      5.08 o 
  -2  20   3       57.77       63.14      2.10 o 
  -1  20   3      105.61      129.50      3.71 o 
   0  20   3      280.74      289.15      6.48 o 
   1  20   3      120.06      141.06      3.82 o 
   2  20   3       41.94       46.81      4.83 o 
   3  20   3       14.29       19.26      9.55 o 
   4  20   3       25.80       22.62     21.98 o 
  -4  21   3        0.00       -0.71      6.80 o 
  -3  21   3        0.40        4.85      5.15 o 
  -2  21   3       27.72       27.32      2.11 o 
  -1  21   3       46.48       58.12      2.58 o 
   0  21   3       22.77       24.98      2.80 o 
   1  21   3       10.95       16.51      2.36 o 
   2  21   3       31.21       26.06      6.10 o 
   3  21   3        1.42        2.96      5.17 o 
   4  21   3        0.00        5.44      9.98 o 
  -4  22   3       55.14       58.29     49.84 o 
  -3  22   3        9.88        5.78      4.00 o 
  -2  22   3       67.57       69.17      1.91 o 
  -1  22   3        6.21        4.84      1.47 o 
   0  22   3        6.15        6.15      2.12 o 
   1  22   3       32.73       36.21      5.29 o 
   2  22   3        3.88        2.17      0.95 o 
   3  22   3       32.56       43.62     14.83 o 
   4  22   3        8.40       -0.45      9.31 o 
  -4  23   3        3.16       -1.45      7.30 o 
  -3  23   3       26.25       24.42     11.42 o 
  -2  23   3       37.78       33.39      2.48 o 
  -1  23   3        2.70        7.87      2.50 o 
   0  23   3       18.76       19.30      3.22 o 
   1  23   3       24.43       17.26      2.00 o 
   2  23   3       40.48       10.66     13.93 o 
   3  23   3       29.33       35.67     11.70 o 
  -4  24   3        5.39       -3.88      8.40 o 
  -3  24   3       13.57       -3.87      6.84 o 
  -2  24   3        0.40        2.20      3.38 o 
  -1  24   3       43.53       53.11      2.64 o 
   0  24   3      406.24      463.17      9.44 o 
   1  24   3      109.07      104.65      8.81 o 
   2  24   3      127.45      157.89     12.51 o 
   3  24   3        0.40       -0.74      5.90 o 
  -4  25   3        5.88        5.15      8.45 o 
  -3  25   3        0.37       -2.61      8.08 o 
  -2  25   3       27.43       29.34      9.61 o 
  -1  25   3        1.68        3.52      1.93 o 
   0  25   3        1.66        4.09      1.99 o 
   1  25   3       37.26       32.38      9.07 o 
   2  25   3        6.14        4.86      5.70 o 
   3  25   3        2.33       -1.40      6.33 o 
  -3  26   3        1.58        1.23      7.18 o 
  -2  26   3       36.12       37.83     10.18 o 
  -1  26   3        1.85        2.01      2.32 o 
   0  26   3       22.22       18.44      3.22 o 
   1  26   3        8.36        7.03      1.97 o 
   2  26   3        0.31        0.35      3.82 o 
   3  26   3       15.59        6.89      7.95 o 
  -3  27   3       21.31        2.28      8.91 o 
  -2  27   3        2.61       -2.23      4.54 o 
  -1  27   3       25.57       27.41      3.45 o 
   0  27   3        0.00       -0.52      1.70 o 
   1  27   3        0.03       -0.38      1.43 o 
   2  27   3       38.80       23.65     21.10 o 
   3  27   3       14.97        6.68      6.34 o 
  -3  28   3        4.13       -1.29      6.30 o 
  -2  28   3        8.57        9.89      5.03 o 
  -1  28   3       35.45       50.63      4.19 o 
   0  28   3       12.52       16.70      2.77 o 
   1  28   3        0.81        0.04      1.40 o 
   2  28   3       19.93        8.20     10.90 o 
  -3  29   3        0.48       -0.34      6.41 o 
  -2  29   3        3.52        1.70      5.47 o 
  -1  29   3       17.34       12.81      4.36 o 
   0  29   3       36.91       30.56      9.88 o 
   1  29   3       33.86       21.56     13.55 o 
   2  29   3        0.05        2.28      4.47 o 
  -2  30   3       36.53       40.19     12.81 o 
  -1  30   3        0.76       -1.17      2.25 o 
   0  30   3        0.17        1.37      2.49 o 
   1  30   3        6.38       -0.11      3.33 o 
   2  30   3        0.22        4.60      5.81 o 
  -2  31   3       15.80       15.24      6.86 o 
  -1  31   3       18.94       19.20      6.97 o 
   0  31   3        3.87        0.68      1.97 o 
   1  31   3        0.50       -2.07      4.01 o 
  -2  32   3        0.10        7.68      6.89 o 
  -1  32   3        4.81        8.93      5.04 o 
   0  32   3        0.32       -1.50      1.81 o 
   1  32   3        1.08       -1.26      6.75 o 
  -1  33   3        2.96       11.05      6.01 o 
   0  33   3        0.02        1.41      1.97 o 
  -6   0   4        7.47        6.44      7.76 o 
  -5   0   4        0.09       -3.15      4.48 o 
  -4   0   4      166.98      175.63     11.39 o 
  -3   0   4       49.36       63.16      6.84 o 
  -2   0   4     1415.31     1337.89     24.04 o 
  -1   0   4      467.62      368.77      9.11 o 
   0   0   4      662.96      588.21     11.45 o 
   1   0   4      248.34      206.96      6.75 o 
   2   0   4       22.25       33.77      7.18 o 
   3   0   4      191.41      187.86     10.42 o 
   4   0   4       51.21       51.58      5.27 o 
   5   0   4        2.74        5.08      6.51 o 
  -6   1   4        3.15        1.57      5.27 o 
  -5   1   4        0.54        1.10      2.46 o 
  -4   1   4      167.91      190.94      6.79 o 
  -3   1   4        7.97        9.60      2.27 o 
  -2   1   4       40.70       37.16      4.56 o 
  -1   1   4      518.25      485.46      8.78 o 
   0   1   4       81.59       74.09      2.58 o 
   1   1   4      196.60      225.78      7.99 o 
   2   1   4        6.35        4.84      1.77 o 
   3   1   4       41.87       44.26      4.88 o 
   4   1   4       10.53        7.17      2.61 o 
   5   1   4        0.00        1.67      3.27 o 
  -6   2   4        0.84        3.02      6.51 o 
  -5   2   4       15.02       13.89      3.41 o 
  -4   2   4      130.32      142.84      5.80 o 
  -3   2   4        9.22       15.94      2.33 o 
  -2   2   4        3.28        0.86      1.64 o 
  -1   2   4      834.06      699.47     36.57 o 
   0   2   4      393.01      398.76      5.97 o 
   1   2   4     4354.48     4299.65     58.82 o 
   2   2   4       43.79       55.28      5.65 o 
   3   2   4      121.91      134.34     11.47 o 
   4   2   4       13.25        4.89      2.85 o 
   5   2   4        4.56        5.64      4.22 o 
  -6   3   4        0.73        1.92      4.05 o 
  -5   3   4        2.15        2.95      3.08 o 
  -4   3   4        4.69        9.69      2.79 o 
  -3   3   4        6.20       10.73      2.34 o 
  -2   3   4      135.30      162.40      6.65 o 
  -1   3   4     2691.12     2408.53     32.44 o 
   0   3   4     1991.95     1891.07     24.06 o 
   1   3   4     1149.02     1392.10     22.09 o 
   2   3   4      307.76      278.57      5.84 o 
   3   3   4       88.74       88.99      9.08 o 
   4   3   4       11.29        4.54      2.49 o 
   5   3   4        0.60       -0.91      3.17 o 
  -5   4   4        0.14        0.03      2.38 o 
  -4   4   4       42.78       56.69      4.23 o 
  -3   4   4      353.12      372.94      7.43 o 
  -2   4   4      376.15      335.18      6.30 o 
  -1   4   4       36.67       31.33      2.48 o 
   0   4   4     1342.71     1210.83     15.62 o 
   1   4   4      220.02      192.17      4.00 o 
   2   4   4       54.55       65.37      3.39 o 
   3   4   4       52.49       56.13      5.22 o 
   4   4   4        9.43        4.85      2.20 o 
   5   4   4       11.11       15.84      5.77 o 
  -5   5   4        0.02       -0.94      2.65 o 
  -4   5   4        3.95        2.33      2.35 o 
  -3   5   4       32.02       33.50      2.68 o 
  -2   5   4       16.90       25.05      2.23 o 
  -1   5   4      542.47      489.27      7.45 o 
   0   5   4       89.33       90.13      3.41 o 
   1   5   4       24.30       28.39      2.24 o 
   2   5   4        0.00       -0.29      1.43 o 
   3   5   4       45.73       43.72      4.29 o 
   4   5   4        5.24        4.03      2.10 o 
   5   5   4        3.96        6.92      3.86 o 
  -5   6   4        7.76        5.70      3.00 o 
  -4   6   4       22.51       32.52      3.39 o 
  -3   6   4       21.18       21.60      2.59 o 
  -2   6   4      214.18      241.24      5.73 o 
  -1   6   4      344.38      314.00      5.67 o 
   0   6   4       24.76       24.66      1.78 o 
   1   6   4      522.77      422.80      7.22 o 
   2   6   4       45.71       43.03      2.56 o 
   3   6   4       14.04       17.05      3.18 o 
   4   6   4        0.68        1.47      2.19 o 
   5   6   4        2.42        6.00      3.94 o 
  -5   7   4        8.51        9.79      3.51 o 
  -4   7   4        3.34        5.17      1.95 o 
  -3   7   4       48.84       25.17     12.16 o 
  -2   7   4      755.49      679.41     16.13 o 
  -1   7   4      120.57      101.51      4.77 o 
   0   7   4      160.22      150.62      4.15 o 
   1   7   4       94.41      110.35      3.65 o 
   2   7   4        9.97        9.92      2.15 o 
   3   7   4       16.47       20.24      4.17 o 
   4   7   4        0.02        0.32      1.70 o 
   5   7   4        0.80       -2.84      3.98 o 
  -5   8   4        4.56        5.02      2.70 o 
  -4   8   4        8.68        9.13      2.08 o 
  -3   8   4       18.90       18.52      2.54 o 
  -2   8   4      704.10      709.74     13.91 o 
  -1   8   4       46.16       47.35      2.34 o 
   0   8   4     2380.18     2568.42     35.18 o 
   1   8   4       49.83       94.59      5.27 o 
   2   8   4      111.91      110.85      5.95 o 
   3   8   4      146.47      152.60      6.43 o 
   4   8   4        5.29        5.27      2.26 o 
   5   8   4       15.64       12.02     12.79 o 
  -5   9   4        8.35        8.44      2.60 o 
  -4   9   4       18.37       19.69      2.84 o 
  -3   9   4        0.26        2.22      1.77 o 
  -2   9   4      281.25      255.52      6.39 o 
  -1   9   4       78.50      126.58      5.82 o 
   0   9   4       19.23       29.33      2.22 o 
   1   9   4      167.48      156.22      3.67 o 
   2   9   4      191.42      201.43      5.06 o 
   3   9   4      161.75      173.00      7.61 o 
   4   9   4       25.77       17.27     13.76 o 
  -5  10   4        2.66        2.46      2.41 o 
  -4  10   4       59.98       63.31      3.93 o 
  -3  10   4        0.36        1.06      1.45 o 
  -2  10   4       47.52       39.01      2.29 o 
  -1  10   4        8.66       13.61      3.41 o 
   0  10   4      177.62      168.18      3.92 o 
   1  10   4       15.80       17.43      1.75 o 
   2  10   4        7.92       12.09      2.04 o 
   3  10   4        2.46        2.52      1.56 o 
   4  10   4        2.08        1.67      1.75 o 
  -5  11   4        1.23        1.67      3.76 o 
  -4  11   4        7.56        5.03      1.90 o 
  -3  11   4      331.41      313.31     16.98 o 
  -2  11   4       25.65       31.37      8.96 o 
  -1  11   4      226.27      201.34      5.31 o 
   0  11   4       75.39       68.75      2.63 o 
   1  11   4      283.27      271.18      5.00 o 
   2  11   4      183.20      185.29      4.22 o 
   3  11   4        0.60        0.20      0.92 o 
   4  11   4        3.65        2.13      2.22 o 
  -5  12   4        0.70        0.78      5.26 o 
  -4  12   4        0.10        0.75      1.21 o 
  -3  12   4      108.03       91.69      6.40 o 
  -2  12   4        5.90       -0.95      1.24 o 
  -1  12   4       76.79       98.70      4.93 o 
   0  12   4       77.49       94.75      3.54 o 
   1  12   4      223.30      230.32      5.25 o 
   2  12   4       50.97       57.30      3.05 o 
   3  12   4      101.34      109.15      7.53 o 
   4  12   4        1.25        1.74      2.05 o 
  -5  13   4        9.69        3.49      5.72 o 
  -4  13   4       53.12       48.84      6.52 o 
  -3  13   4      398.63      401.27     19.34 o 
  -2  13   4        0.25        0.40      1.35 o 
  -1  13   4        9.11       58.28      7.18 o 
   0  13   4      599.11      567.25      9.35 o 
   1  13   4      348.87      318.94      6.67 o 
   2  13   4     1145.85     1133.01     16.97 o 
   3  13   4      131.73      149.06      8.51 o 
   4  13   4       26.01       30.54      4.46 o 
  -5  14   4        6.99        3.12      5.30 o 
  -4  14   4       21.53        4.93      3.78 o 
  -3  14   4        0.01       -0.23      1.13 o 
  -2  14   4      899.99      833.88     12.15 o 
  -1  14   4       55.98       45.73      3.60 o 
   0  14   4      127.72      132.31      3.85 o 
   1  14   4      126.67      110.79      4.34 o 
   2  14   4      517.82      518.68      8.95 o 
   3  14   4      104.29      104.89      6.76 o 
   4  14   4        1.76        0.11      1.61 o 
  -5  15   4        2.48        8.77      6.93 o 
  -4  15   4        0.01        1.48      1.02 o 
  -3  15   4       87.24      103.10      8.81 o 
  -2  15   4      188.09      205.81      7.04 o 
  -1  15   4      900.59      878.96     14.37 o 
   0  15   4        3.48        3.25      1.62 o 
   1  15   4      184.30      153.54      4.11 o 
   2  15   4       62.37       61.79      4.92 o 
   3  15   4       10.62       14.22      4.74 o 
   4  15   4        8.97       20.45      6.96 o 
  -5  16   4        0.00        0.74      6.87 o 
  -4  16   4        0.41        4.23      3.32 o 
  -3  16   4        3.50        1.11      1.62 o 
  -2  16   4        6.08        2.70      1.82 o 
  -1  16   4      243.96      246.57     10.71 o 
   0  16   4       79.78       87.69      3.50 o 
   1  16   4      228.65      236.90      4.98 o 
   2  16   4        4.88        1.86      1.28 o 
   3  16   4        0.30       -0.95      2.53 o 
   4  16   4        8.22        5.88      8.51 o 
  -5  17   4       10.83       11.01     12.63 o 
  -4  17   4       21.24       18.63      5.57 o 
  -3  17   4        4.10        4.07      2.52 o 
  -2  17   4       15.71       22.28      1.81 o 
  -1  17   4       30.17       30.74      4.46 o 
   0  17   4      372.74      418.10      8.22 o 
   1  17   4        2.87        2.96      1.61 o 
   2  17   4       14.06       15.01      2.38 o 
   3  17   4       22.39       23.83      8.01 o 
   4  17   4        7.49       12.41     10.05 o 
  -5  18   4        9.48       10.83     13.22 o 
  -4  18   4       11.66       11.53      4.96 o 
  -3  18   4       46.29       51.00     13.54 o 
  -2  18   4       17.54       21.96      3.76 o 
  -1  18   4        2.76        4.52      2.59 o 
   0  18   4       47.53       46.67      5.13 o 
   1  18   4      268.07      288.26      9.04 o 
   2  18   4       11.44       13.16      3.29 o 
   3  18   4        0.12        1.25      1.65 o 
   4  18   4       17.76       22.29     11.61 o 
  -5  19   4        2.41       12.63     13.50 o 
  -4  19   4        1.68        0.64      5.64 o 
  -3  19   4       22.37       15.54      5.66 o 
  -2  19   4        2.57        2.00      1.57 o 
  -1  19   4     1403.78     1310.30     48.99 o 
   0  19   4        0.62       -0.37      1.64 o 
   1  19   4      145.03      140.51      4.57 o 
   2  19   4        0.02       -0.79      1.71 o 
   3  19   4        3.19        6.41      5.39 o 
   4  19   4       52.57       68.13     15.26 o 
  -4  20   4        0.49        2.79      5.23 o 
  -3  20   4        4.93        3.82      4.59 o 
  -2  20   4        3.53        6.68      2.49 o 
  -1  20   4      159.72      176.65      5.61 o 
   0  20   4       54.03       51.63      3.52 o 
   1  20   4        6.78        4.19      1.55 o 
   2  20   4       12.97        3.60      3.52 o 
   3  20   4        4.26        7.95      7.00 o 
   4  20   4       13.06        5.31     11.92 o 
  -4  21   4        0.77       -0.27      5.44 o 
  -3  21   4        6.48        3.77      4.57 o 
  -2  21   4        0.12       -0.11      1.63 o 
  -1  21   4        0.57        0.55      1.63 o 
   0  21   4      201.10      232.89      7.18 o 
   1  21   4        0.21        1.40      1.33 o 
   2  21   4       10.01        6.12      2.34 o 
   3  21   4       21.88       13.90      8.96 o 
  -4  22   4        0.22        1.27      5.97 o 
  -3  22   4       19.89        8.92      8.79 o 
  -2  22   4       20.82       23.22      2.72 o 
  -1  22   4       49.12       40.62      8.56 o 
   0  22   4        0.02        2.78      2.05 o 
   1  22   4        4.43        2.15      1.43 o 
   2  22   4       44.35       34.28      8.52 o 
   3  22   4        0.80       -0.75      6.17 o 
  -4  23   4       10.78       -0.19      7.13 o 
  -3  23   4        9.30       10.76      6.58 o 
  -2  23   4        5.83        6.66      2.12 o 
  -1  23   4       11.38       10.22      2.06 o 
   0  23   4        9.56        5.10      2.33 o 
   1  23   4        6.16        5.10      1.67 o 
   2  23   4       26.79       14.87      5.64 o 
   3  23   4        0.88       -1.18      6.60 o 
  -4  24   4        0.82       -1.25      6.82 o 
  -3  24   4        2.15        0.19      5.47 o 
  -2  24   4       76.07       94.83      5.67 o 
  -1  24   4       14.67       23.21      2.53 o 
   0  24   4       43.38       43.24      8.58 o 
   1  24   4        8.00        5.56      2.46 o 
   2  24   4        0.06       -0.67      4.34 o 
   3  24   4       33.10       29.66     13.82 o 
  -4  25   4        0.35       -0.39      6.27 o 
  -3  25   4       39.25       25.53     10.09 o 
  -2  25   4        0.36       -0.64      1.46 o 
  -1  25   4        6.22        6.89      1.97 o 
   0  25   4       40.18       33.99      4.63 o 
   1  25   4       22.42       17.50      5.06 o 
   2  25   4       11.55        1.66      4.46 o 
   3  25   4       17.00       20.99     10.88 o 
  -3  26   4       16.24       10.32     12.16 o 
  -2  26   4       18.63       23.54      6.71 o 
  -1  26   4        6.60        9.75      2.15 o 
   0  26   4        5.34        5.84      2.54 o 
   1  26   4        4.62        4.22      2.04 o 
   2  26   4        3.22        0.38      4.24 o 
   3  26   4        0.77       -0.82      4.92 o 
  -3  27   4        2.86        2.68      6.65 o 
  -2  27   4       22.95       21.11      9.33 o 
  -1  27   4        0.95       -0.22      1.52 o 
   0  27   4        1.68        3.24      2.12 o 
   1  27   4        1.11        1.33      1.47 o 
   2  27   4       15.65        4.11      6.41 o 
  -3  28   4        0.19       -0.02      5.10 o 
  -2  28   4        0.96        4.07      4.69 o 
  -1  28   4        7.06        9.41      2.67 o 
   0  28   4        3.94        1.82      2.04 o 
   1  28   4       37.41       32.19     12.21 o 
   2  28   4        4.75       -0.77      4.19 o 
  -3  29   4        1.83       -5.22      8.31 o 
  -2  29   4        6.19        2.54      3.88 o 
  -1  29   4       16.75       16.38      3.14 o 
   0  29   4        1.43        1.87      2.38 o 
   1  29   4       12.56       -0.53      3.52 o 
   2  29   4        0.18       -6.18      7.23 o 
  -2  30   4       21.71       24.86      6.34 o 
  -1  30   4        1.46        4.22      2.33 o 
   0  30   4        0.10       -2.78      2.78 o 
   1  30   4        0.08       -1.44      3.56 o 
  -2  31   4        5.15       -1.27      4.91 o 
  -1  31   4        0.03        1.09      4.43 o 
   0  31   4        2.42        3.85      2.65 o 
   1  31   4        0.91       -3.63      3.97 o 
  -1  32   4        0.92        3.67      4.50 o 
   0  32   4        2.84        3.50      2.49 o 
  -5   1   5        9.99       10.62      3.75 o 
  -4   1   5        1.58       -0.15      2.46 o 
  -3   1   5      166.64      169.81      5.37 o 
  -2   1   5        0.72        0.83      1.63 o 
  -1   1   5      277.72      243.02     19.49 o 
   0   1   5        0.16        0.40      1.09 o 
   1   1   5      159.22      195.59      4.30 o 
   2   1   5       88.70       77.34      3.94 o 
   3   1   5        1.00        3.46      3.03 o 
   4   1   5       34.01       -1.01      2.70 o 
  -5   2   5        0.30       -0.36      2.97 o 
  -4   2   5       42.74       39.60      4.24 o 
  -3   2   5        0.34       -0.82      2.03 o 
  -2   2   5      227.22      239.53      5.57 o 
  -1   2   5      138.24      369.61     22.37 o 
   0   2   5        0.04        0.10      1.49 o 
   1   2   5       56.41       50.43      2.42 o 
   2   2   5       48.91       57.57      3.00 o 
   3   2   5       10.98       12.30      3.54 o 
   4   2   5       15.26        9.27      4.37 o 
  -5   3   5        2.37        3.24      2.96 o 
  -4   3   5        0.27        1.46      2.21 o 
  -3   3   5       30.87       42.60      3.45 o 
  -2   3   5        6.40        1.44      1.64 o 
  -1   3   5     2050.58     2067.91     28.90 o 
   0   3   5      818.38      795.31     11.23 o 
   1   3   5      354.41      309.37      6.00 o 
   2   3   5       31.79       34.46      2.68 o 
   3   3   5       97.37       90.25      7.73 o 
   4   3   5       39.27       36.59      5.09 o 
  -5   4   5        5.51       11.74      3.19 o 
  -4   4   5        3.96        3.11      2.26 o 
  -3   4   5       96.49       89.26      3.85 o 
  -2   4   5       48.74       38.87      2.79 o 
  -1   4   5       51.79       72.56      3.27 o 
   0   4   5      869.12      852.27     12.07 o 
   1   4   5        4.17        8.20      6.00 o 
   2   4   5        0.33        0.00      1.35 o 
   3   4   5        0.14        2.76      2.54 o 
   4   4   5        2.42        5.44      3.21 o 
  -5   5   5       23.03       29.33      3.88 o 
  -4   5   5        6.24       10.76      3.10 o 
  -3   5   5       86.85      103.73      4.02 o 
  -2   5   5       81.79       87.80      3.56 o 
  -1   5   5        9.54       10.42      1.73 o 
   0   5   5       51.73       44.67      2.74 o 
   1   5   5       34.75       38.95      3.83 o 
   2   5   5      274.71      302.69      8.01 o 
   3   5   5        3.63        5.97      2.77 o 
   4   5   5        5.41        4.86      2.56 o 
  -5   6   5        0.61        3.83      2.61 o 
  -4   6   5       20.69       23.57      3.16 o 
  -3   6   5      126.10      126.06      4.32 o 
  -2   6   5        4.27       -1.02      1.79 o 
  -1   6   5        5.84       -0.47      2.84 o 
   0   6   5      228.15      227.39      4.75 o 
   1   6   5      433.81      404.06      7.28 o 
   2   6   5      123.36      125.21      4.50 o 
   3   6   5       28.63       38.33      3.86 o 
   4   6   5        0.01        1.26      2.43 o 
  -5   7   5       13.98       17.65      3.35 o 
  -4   7   5       17.32        6.16      2.37 o 
  -3   7   5       44.77       40.12      5.31 o 
  -2   7   5      682.35      642.78     10.97 o 
  -1   7   5      499.35      427.82      7.49 o 
   0   7   5     1719.21     1809.01     39.23 o 
   1   7   5      155.97      140.55      4.06 o 
   2   7   5      100.45      115.59      5.84 o 
   3   7   5        4.32        0.72      2.09 o 
   4   7   5        1.37        0.48      1.91 o 
  -5   8   5        0.65        4.07      3.13 o 
  -4   8   5        1.21        0.58      1.82 o 
  -3   8   5       32.05       25.82      3.06 o 
  -2   8   5        2.03        3.12      1.53 o 
  -1   8   5      788.49      751.69     10.87 o 
   0   8   5       98.67       99.75      3.59 o 
   1   8   5        1.84        5.20      1.65 o 
   2   8   5      544.02      543.08     11.07 o 
   3   8   5        0.77        1.72      2.34 o 
   4   8   5       12.51        4.20      4.06 o 
  -5   9   5       17.77       21.85      4.33 o 
  -4   9   5        1.18        3.28      2.28 o 
  -3   9   5      164.10      149.16     44.21 o 
  -2   9   5        7.44        4.67      1.89 o 
  -1   9   5        4.91        6.10      2.42 o 
   0   9   5      465.49      543.85      8.26 o 
   1   9   5      178.63      184.93      4.48 o 
   2   9   5      499.68      499.89     10.97 o 
   3   9   5       44.11       38.14      8.11 o 
   4   9   5       45.28       62.17      6.18 o 
  -5  10   5        4.14        4.36      3.82 o 
  -4  10   5       21.37       23.44      3.18 o 
  -3  10   5      457.63      420.91     11.50 o 
  -2  10   5      435.65      400.99      9.90 o 
  -1  10   5        6.64        4.64      1.66 o 
   0  10   5       58.16       52.03      2.87 o 
   1  10   5      167.47      168.03      4.73 o 
   2  10   5        2.61        2.28      3.05 o 
   3  10   5       73.93       86.84      5.28 o 
   4  10   5        2.54        1.81      4.51 o 
  -5  11   5        0.76        0.17      1.74 o 
  -4  11   5        3.73        3.81      3.85 o 
  -3  11   5       10.79        6.41      2.16 o 
  -2  11   5      340.94      372.72      9.58 o 
  -1  11   5       56.49       61.66      3.35 o 
   0  11   5       33.85       30.92      2.33 o 
   1  11   5       71.71       79.38      3.00 o 
   2  11   5      112.06      122.41      4.98 o 
   3  11   5        1.60        0.67      2.25 o 
   4  11   5        0.06       -1.51      3.25 o 
  -5  12   5        0.04       -0.05      3.72 o 
  -4  12   5       12.30        5.42      3.04 o 
  -3  12   5      330.18      308.51     17.90 o 
  -2  12   5      222.37      198.68      6.92 o 
  -1  12   5      584.76      591.22     11.88 o 
   0  12   5      351.36      331.70      6.11 o 
   1  12   5        0.27        1.47      1.51 o 
   2  12   5       63.99       66.19      3.30 o 
   3  12   5       51.95       52.70      8.06 o 
   4  12   5        2.92        2.87      2.54 o 
  -5  13   5        0.01       -2.96      6.29 o 
  -4  13   5        0.38        1.63      1.69 o 
  -3  13   5      205.17      171.27     12.21 o 
  -2  13   5       42.68       50.56      5.15 o 
  -1  13   5       15.30       28.49      4.18 o 
   0  13   5        6.20        2.20      1.52 o 
   1  13   5       28.58       33.90      2.33 o 
   2  13   5      532.43      538.31     10.18 o 
   3  13   5       10.53        6.00      2.65 o 
   4  13   5        5.18        5.80      4.18 o 
  -5  14   5        0.11       -0.28      5.65 o 
  -4  14   5       15.90        8.56      4.68 o 
  -3  14   5        0.12        0.03      1.81 o 
  -2  14   5      829.31      809.04     27.51 o 
  -1  14   5       48.36       46.79      3.19 o 
   0  14   5       47.00       36.58      2.45 o 
   1  14   5      293.94      319.29      6.88 o 
   2  14   5       30.84       26.82      3.20 o 
   3  14   5      171.49      157.78     45.13 o 
   4  14   5        4.25        8.47      6.67 o 
  -5  15   5        0.26        0.76      6.99 o 
  -4  15   5        1.94        0.48      1.07 o 
  -3  15   5       11.10        7.70      2.37 o 
  -2  15   5      309.44      304.00      9.94 o 
  -1  15   5        0.21        3.25      2.33 o 
   0  15   5        3.88        4.06      2.18 o 
   1  15   5      125.57      109.72      4.05 o 
   2  15   5        7.02        7.92      2.03 o 
   3  15   5        6.74        6.17      4.07 o 
   4  15   5        3.02       -0.30      5.25 o 
  -5  16   5        2.72       -2.92      8.13 o 
  -4  16   5       10.39        7.31      4.14 o 
  -3  16   5        0.00       -0.65      1.84 o 
  -2  16   5       11.83       15.77      2.46 o 
  -1  16   5       28.56       36.97      3.01 o 
   0  16   5       68.16       71.78      4.24 o 
   1  16   5        2.52        3.72      1.68 o 
   2  16   5        6.11        6.78      1.93 o 
   3  16   5        0.61        5.24      4.60 o 
   4  16   5        4.15        5.85      6.72 o 
  -5  17   5        0.59        4.30      7.25 o 
  -4  17   5        2.97       -0.52      3.99 o 
  -3  17   5        0.72        0.58      2.14 o 
  -2  17   5       76.85       83.49     10.33 o 
  -1  17   5        1.59        0.71      2.07 o 
   0  17   5        3.56        3.92      2.00 o 
   1  17   5        8.88       10.26      2.45 o 
   2  17   5        0.62       -0.04      1.60 o 
   3  17   5       37.29       44.69     12.51 o 
   4  17   5        4.90        4.47      7.15 o 
  -5  18   5        0.08        7.38      8.03 o 
  -4  18   5       66.34       66.03     19.14 o 
  -3  18   5       32.49       29.24      5.43 o 
  -2  18   5        0.05       -3.10      3.10 o 
  -1  18   5      100.72       91.62     10.76 o 
   0  18   5      105.17      133.81      6.75 o 
   1  18   5      669.84      632.53     15.86 o 
   2  18   5        0.01        1.55      1.79 o 
   3  18   5        6.01        1.89      2.10 o 
  -4  19   5        4.05        6.13      5.05 o 
  -3  19   5        2.76        0.51      1.25 o 
  -2  19   5       11.18        6.48      2.21 o 
  -1  19   5       48.34       31.88     11.28 o 
   0  19   5       60.83       72.46      3.91 o 
   1  19   5       43.61       43.33      3.90 o 
   2  19   5        0.32        0.32      1.53 o 
   3  19   5        0.98        0.83      6.92 o 
  -4  20   5       29.27       25.48     13.79 o 
  -3  20   5        0.20       -0.15      2.20 o 
  -2  20   5        3.89        3.99      1.93 o 
  -1  20   5       26.20       16.22     12.64 o 
   0  20   5       48.16       53.86      3.57 o 
   1  20   5      254.20      253.39      6.71 o 
   2  20   5       15.35       11.39      4.14 o 
   3  20   5       19.71       18.88      8.86 o 
  -4  21   5       19.34        9.47      6.35 o 
  -3  21   5        5.45        2.99      1.89 o 
  -2  21   5       14.65        9.07      4.74 o 
  -1  21   5        2.24        1.37      2.74 o 
   0  21   5       10.95       12.82      2.51 o 
   1  21   5        8.41        8.47      3.01 o 
   2  21   5       15.21        8.87      3.48 o 
   3  21   5        7.12        8.45      7.58 o 
  -4  22   5        1.63       -1.62      5.84 o 
  -3  22   5       29.34       24.98     14.70 o 
  -2  22   5        9.67        3.29      2.71 o 
  -1  22   5        3.63        1.46      1.21 o 
   0  22   5       50.73       54.48      3.72 o 
   1  22   5        0.90        2.00      1.71 o 
   2  22   5       26.23        7.87      6.55 o 
   3  22   5        0.22       -0.26      6.20 o 
  -4  23   5        0.17        0.80      5.50 o 
  -3  23   5        9.89        6.20      5.93 o 
  -2  23   5       40.45       38.91      7.40 o 
  -1  23   5        0.07        0.32      3.60 o 
   0  23   5       35.91       38.86      3.31 o 
   1  23   5       27.21       21.38      7.76 o 
   2  23   5        3.86        3.06      2.10 o 
   3  23   5        0.03        3.06      7.26 o 
  -4  24   5        3.82        5.51      5.92 o 
  -3  24   5        0.22       -0.37      4.72 o 
  -2  24   5       44.13       43.26      7.89 o 
  -1  24   5        8.86       10.54      2.37 o 
   0  24   5        9.64        6.82      2.46 o 
   1  24   5       14.85        6.69      3.45 o 
   2  24   5       10.19        3.61      4.66 o 
   3  24   5       26.24       24.65     11.11 o 
  -3  25   5       15.07        6.27      7.87 o 
  -2  25   5        6.73        4.21      3.27 o 
  -1  25   5        0.55        1.71      2.45 o 
   0  25   5        2.42        3.75      2.24 o 
   1  25   5        0.05        2.13      1.56 o 
   2  25   5       39.34       18.25     11.92 o 
  -3  26   5       14.04        9.54      6.67 o 
  -2  26   5        6.66        3.40      3.76 o 
  -1  26   5       12.47       14.73      2.74 o 
   0  26   5       32.83       34.79      5.30 o 
   1  26   5        0.69        1.67      1.69 o 
   2  26   5       16.25        9.15      6.30 o 
  -3  27   5        0.04       -3.70      5.23 o 
  -2  27   5        3.56        6.15      4.50 o 
  -1  27   5       22.07       33.48      3.43 o 
   0  27   5        1.59        1.87      2.02 o 
   1  27   5       18.84       12.86      4.86 o 
   2  27   5        2.15       -4.32      5.04 o 
  -3  28   5       11.15        4.45      6.32 o 
  -2  28   5        8.38       14.35      4.86 o 
  -1  28   5        2.68        5.23      3.64 o 
   0  28   5        2.91        1.35      2.28 o 
   1  28   5        4.18        3.68      2.40 o 
   2  28   5        3.09        1.41      4.55 o 
  -2  29   5        2.06        7.09      4.83 o 
  -1  29   5        6.80        8.10      2.63 o 
   0  29   5        0.88        0.73      3.63 o 
   1  29   5        0.03        3.15      3.91 o 
  -2  30   5        0.05        4.60      3.82 o 
  -1  30   5        6.19        7.37      3.23 o 
   0  30   5        8.90       14.91      3.89 o 
   1  30   5        0.01        5.12      6.69 o 
  -1  31   5        2.47       12.74      6.02 o 
   0  31   5        0.00        1.77      3.45 o 
  -5   0   6        4.66       10.64      5.59 o 
  -4   0   6       31.72       62.33      7.10 o 
  -3   0   6        0.19        1.85      2.71 o 
  -2   0   6        4.26        4.67      4.51 o 
  -1   0   6     1001.49      920.91     41.43 o 
   0   0   6        0.21       -0.06      2.70 o 
   1   0   6      870.67      862.21     21.28 o 
   2   0   6      195.11      194.34      8.62 o 
   3   0   6        0.53        4.85      4.28 o 
   4   0   6        0.82       -0.25      3.10 o 
  -5   1   6        0.19        1.89      3.40 o 
  -4   1   6       58.60       66.78      4.48 o 
  -3   1   6        5.41        2.52      1.97 o 
  -2   1   6      353.45      351.38      7.95 o 
  -1   1   6      148.17      135.99      5.15 o 
   0   1   6      577.98      590.31     13.33 o 
   1   1   6      106.97      115.87      3.80 o 
   2   1   6       13.31       11.77      2.61 o 
   3   1   6        9.72       11.08      3.44 o 
   4   1   6        0.04        0.38      2.39 o 
  -5   2   6        0.11        2.30      3.32 o 
  -4   2   6       87.83      113.58      5.58 o 
  -3   2   6       15.46       21.09      3.32 o 
  -2   2   6      834.63      808.98     14.75 o 
  -1   2   6      122.28      111.78      3.81 o 
   0   2   6      122.77      121.65      4.00 o 
   1   2   6      106.90       95.61      3.73 o 
   2   2   6        9.60       20.30      2.78 o 
   3   2   6      125.51      125.78      6.68 o 
   4   2   6       21.01       -0.25      2.41 o 
  -5   3   6       10.28        9.96      3.53 o 
  -4   3   6        7.60        4.13      2.62 o 
  -3   3   6       41.71       39.41      3.28 o 
  -2   3   6       43.73       44.88      3.53 o 
  -1   3   6      389.31      368.62      7.69 o 
   0   3   6       38.64       34.94      2.61 o 
   1   3   6      261.56      262.86      6.86 o 
   2   3   6       67.39       53.15      3.24 o 
   3   3   6      112.85      107.44     14.54 o 
   4   3   6        4.28       -1.01      2.68 o 
  -5   4   6       12.21       12.51      3.83 o 
  -4   4   6       79.80       97.97      5.63 o 
  -3   4   6       25.19       23.91      3.15 o 
  -2   4   6       88.42       81.51      4.08 o 
  -1   4   6      393.91      345.55      7.57 o 
   0   4   6      380.83      392.29      7.30 o 
   1   4   6      484.69      468.04      8.53 o 
   2   4   6        2.31        3.37      2.16 o 
   3   4   6       56.41       64.51      8.26 o 
   4   4   6        0.09        0.23      2.49 o 
  -5   5   6        3.58        5.15      3.11 o 
  -4   5   6       16.39       22.43      3.52 o 
  -3   5   6       21.53       14.91      3.00 o 
  -2   5   6       76.87       78.84      3.90 o 
  -1   5   6        9.08        9.18      2.17 o 
   0   5   6      967.34     1066.29     16.81 o 
   1   5   6        9.65        7.44      2.07 o 
   2   5   6       55.53       63.37      3.75 o 
   3   5   6        0.21        1.18      2.48 o 
   4   5   6        0.04       -0.06      2.44 o 
  -5   6   6        2.86        1.82      3.14 o 
  -4   6   6       16.31       10.22      3.13 o 
  -3   6   6       68.19       64.58      4.44 o 
  -2   6   6      129.86      116.69      4.90 o 
  -1   6   6       90.10      100.72      8.53 o 
   0   6   6      207.09      207.79      4.97 o 
   1   6   6        5.33        9.40      2.63 o 
   2   6   6       87.31       88.50      4.59 o 
   3   6   6       24.75       36.08      3.68 o 
   4   6   6        0.22       -0.07      1.94 o 
  -5   7   6        0.52        3.07      3.70 o 
  -4   7   6       15.67       21.52      3.16 o 
  -3   7   6      195.98      213.49      6.88 o 
  -2   7   6       54.23       73.46      3.57 o 
  -1   7   6        0.60       -0.92      1.66 o 
   0   7   6        3.09        1.39      1.55 o 
   1   7   6        0.54       -0.60      1.55 o 
   2   7   6      458.05      493.27     10.15 o 
   3   7   6        7.95        9.47      3.00 o 
   4   7   6       14.72       10.57      4.83 o 
  -5   8   6        0.21       -0.73      2.94 o 
  -4   8   6        9.06        8.25      3.12 o 
  -3   8   6       18.22       18.69      3.17 o 
  -2   8   6       11.05       11.49      2.10 o 
  -1   8   6      169.07      166.26      4.47 o 
   0   8   6        9.79        6.44      1.69 o 
   1   8   6      523.41      543.57     10.86 o 
   2   8   6       25.90       33.77      3.41 o 
   3   8   6       11.67       17.25      4.17 o 
   4   8   6        2.71        2.01      2.69 o 
  -5   9   6        2.22        2.20      2.42 o 
  -4   9   6       11.59        5.43      2.42 o 
  -3   9   6      532.63      584.26     12.73 o 
  -2   9   6       22.56       22.44      2.73 o 
  -1   9   6      127.87      141.79      4.12 o 
   0   9   6        1.85       -0.05      1.22 o 
   1   9   6       92.74      113.06      4.15 o 
   2   9   6      185.77      205.87      7.02 o 
   3   9   6        9.16       10.93      2.92 o 
   4   9   6        0.01       -3.28      3.28 o 
  -5  10   6        0.03        0.84      1.83 o 
  -4  10   6        6.65        7.13      3.19 o 
  -3  10   6       14.07       10.08      5.30 o 
  -2  10   6        5.00        3.86      2.16 o 
  -1  10   6       36.69       43.93      3.57 o 
   0  10   6       28.16       29.96      2.42 o 
   1  10   6      261.52      292.11      7.16 o 
   2  10   6      103.51      105.69      5.07 o 
   3  10   6       23.72       29.29      3.57 o 
   4  10   6        3.54        5.22      3.21 o 
  -5  11   6        0.36        0.72      2.23 o 
  -4  11   6        2.29        2.69      2.51 o 
  -3  11   6        0.28       -0.42      1.45 o 
  -2  11   6       26.25       24.62      2.51 o 
  -1  11   6       20.13       21.26      3.37 o 
   0  11   6       70.90       77.64      3.59 o 
   1  11   6        2.87        4.35      2.44 o 
   2  11   6        0.16        0.76      2.25 o 
   3  11   6        4.40        0.45      2.84 o 
   4  11   6        5.18        8.17      3.54 o 
  -5  12   6        0.75       10.26      5.27 o 
  -4  12   6        3.82        1.90      1.79 o 
  -3  12   6       22.21       16.62      3.08 o 
  -2  12   6      110.27      115.71      4.62 o 
  -1  12   6       29.10       30.56      2.64 o 
   0  12   6        4.76        9.28      2.08 o 
   1  12   6       43.24       46.04      2.75 o 
   2  12   6       31.73       29.91      6.24 o 
   3  12   6        1.52       -0.97      1.74 o 
   4  12   6        0.69       -0.49      3.57 o 
  -5  13   6        2.32        8.16      4.81 o 
  -4  13   6        0.15        1.34      1.70 o 
  -3  13   6        4.54        6.81      2.57 o 
  -2  13   6       23.81       31.38      8.36 o 
  -1  13   6       20.27       24.99      2.44 o 
   0  13   6        0.64        3.23      1.70 o 
   1  13   6        0.54        1.87      1.57 o 
   2  13   6        3.12        2.00      1.95 o 
   3  13   6       54.46       60.75      8.50 o 
   4  13   6        1.37        3.76      2.95 o 
  -5  14   6        0.50       -0.96      6.88 o 
  -4  14   6       17.13        5.54      2.31 o 
  -3  14   6        0.07        0.78      1.83 o 
  -2  14   6       21.25       13.04      4.35 o 
  -1  14   6      191.04      228.31      8.73 o 
   0  14   6       30.20       23.36      3.29 o 
   1  14   6       11.24       14.91      2.32 o 
   2  14   6        0.11       -0.63      2.07 o 
   3  14   6       10.40       12.83      3.58 o 
   4  14   6        2.00        4.58     21.61 o 
  -5  15   6        2.21        5.16      8.54 o 
  -4  15   6       28.39       26.51      9.62 o 
  -3  15   6       15.64        2.75      7.52 o 
  -2  15   6       57.96       60.69      6.40 o 
  -1  15   6        6.34        6.33      2.55 o 
   0  15   6      338.38      392.65      7.92 o 
   1  15   6       50.08       51.48      6.69 o 
   2  15   6       51.83       49.61      8.88 o 
   3  15   6        3.31        5.27      2.55 o 
  -5  16   6        5.97       16.56      8.89 o 
  -4  16   6        0.00       -0.25      1.39 o 
  -3  16   6        0.21        0.05      1.71 o 
  -2  16   6      122.02      111.65      6.52 o 
  -1  16   6       16.97       17.15      2.36 o 
   0  16   6        4.76        4.42      2.10 o 
   1  16   6      307.99      330.16     12.97 o 
   2  16   6        0.01        0.65      2.05 o 
   3  16   6       11.59        4.14      2.52 o 
  -4  17   6       31.48       29.31     16.03 o 
  -3  17   6       18.28       25.23      4.33 o 
  -2  17   6       37.95       38.19      4.85 o 
  -1  17   6      115.30      124.55      4.49 o 
   0  17   6        2.20        3.08      3.02 o 
   1  17   6        1.20       -0.81      1.70 o 
   2  17   6       25.41       13.90      5.13 o 
   3  17   6        0.01        1.51      2.13 o 
  -4  18   6        1.66       -4.15      4.15 o 
  -3  18   6        2.51        1.09      1.71 o 
  -2  18   6       14.02        8.64      2.28 o 
  -1  18   6       39.99       78.26     11.46 o 
   0  18   6        2.57        1.84      2.51 o 
   1  18   6       71.37       76.33      3.73 o 
   2  18   6       29.20       31.86     11.41 o 
   3  18   6        3.11        3.97      2.80 o 
  -4  19   6        2.97        2.81      4.50 o 
  -3  19   6        8.89        7.63      5.32 o 
  -2  19   6        8.26       10.89      2.36 o 
  -1  19   6       13.31       19.38      3.46 o 
   0  19   6      383.29      462.15     16.05 o 
   1  19   6       36.76       32.68      4.36 o 
   2  19   6       36.50       36.29     12.44 o 
   3  19   6        0.59       -2.30      5.69 o 
  -4  20   6        0.11       -2.15      3.64 o 
  -3  20   6       16.13        7.93      5.17 o 
  -2  20   6        0.06        0.66      1.86 o 
  -1  20   6       12.99       32.42      3.83 o 
   0  20   6        1.76        0.15      2.17 o 
   1  20   6        0.95        0.19      1.76 o 
   2  20   6        0.58       -0.49      1.91 o 
   3  20   6        4.15        0.70      6.45 o 
  -4  21   6        4.28        6.48     10.22 o 
  -3  21   6       23.32       23.02     11.18 o 
  -2  21   6        0.70       -0.62      2.10 o 
  -1  21   6       96.94      116.64      6.09 o 
   0  21   6        3.81        1.06      1.90 o 
   1  21   6        2.11       -0.13      1.62 o 
   2  21   6       26.61       16.82      8.90 o 
   3  21   6        4.88        9.91      9.53 o 
  -4  22   6        0.47        0.26      5.89 o 
  -3  22   6        0.08        7.86      7.55 o 
  -2  22   6       29.06       11.45      7.42 o 
  -1  22   6        9.69        5.53      2.65 o 
   0  22   6        2.01       -0.67      2.44 o 
   1  22   6       10.07        2.48      2.05 o 
   2  22   6        6.50        4.59      2.72 o 
   3  22   6       18.66        0.65     11.43 o 
  -4  23   6        5.56        3.95      6.95 o 
  -3  23   6       10.25       17.20      9.62 o 
  -2  23   6       27.83       11.05      7.83 o 
  -1  23   6       23.69       35.36      3.69 o 
   0  23   6       92.95      125.58      9.30 o 
   1  23   6       19.00        7.75      4.44 o 
   2  23   6        2.36        0.44      2.70 o 
  -3  24   6        6.17       -3.34      7.45 o 
  -2  24   6        4.83       -0.14      2.23 o 
  -1  24   6       10.63        9.31      2.71 o 
   0  24   6       21.69       23.48      3.61 o 
   1  24   6        0.02        0.73      1.67 o 
   2  24   6        0.68        0.09      3.99 o 
  -3  25   6        0.50        0.93      5.76 o 
  -2  25   6        8.36        7.37      4.36 o 
  -1  25   6       29.08       12.20     10.43 o 
   0  25   6       70.17       98.08      6.94 o 
   1  25   6        0.87        1.47      1.85 o 
   2  25   6       16.58       17.33     12.19 o 
  -3  26   6        0.70       -3.01      6.11 o 
  -2  26   6        5.35        3.60      2.28 o 
  -1  26   6        0.23       -0.80      3.58 o 
   0  26   6        0.10       -0.07      2.46 o 
   1  26   6       10.65        2.64      1.91 o 
   2  26   6        0.03       -0.30      4.13 o 
  -3  27   6        5.64        3.49      7.39 o 
  -2  27   6        0.72       11.21      6.06 o 
  -1  27   6        0.03        0.35      1.54 o 
   0  27   6        1.55        0.60      1.93 o 
   1  27   6        6.37        6.40      4.21 o 
  -2  28   6        8.03       15.93     11.04 o 
  -1  28   6       10.56       11.52      2.85 o 
   0  28   6        5.02        1.22      2.12 o 
   1  28   6        0.71        4.47      5.52 o 
  -2  29   6        2.20       15.15     10.54 o 
  -1  29   6        0.34        0.71      1.97 o 
   0  29   6        3.18        5.83      3.35 o 
   1  29   6        0.18       -3.47      4.23 o 
  -1  30   6        7.26       13.64      3.11 o 
   0  30   6        5.33        5.59      3.25 o 
  -5   1   7        3.69        4.91      3.49 o 
  -4   1   7       29.80       32.14      4.29 o 
  -3   1   7       30.10       38.44      3.65 o 
  -2   1   7        5.33        2.90      2.07 o 
  -1   1   7      113.09      105.96      4.53 o 
   0   1   7      115.78      118.99      4.15 o 
   1   1   7       82.30       83.75      3.75 o 
   2   1   7       12.88       22.80      3.38 o 
   3   1   7        2.47       -0.12      2.50 o 
   4   1   7        3.49        0.31      3.31 o 
  -5   2   7        8.50       17.53      4.01 o 
  -4   2   7       15.81       15.02      3.67 o 
  -3   2   7       19.41       23.80      3.05 o 
  -2   2   7       53.77       62.79      4.35 o 
  -1   2   7        0.63       -0.30      1.67 o 
   0   2   7        2.47        3.22      2.32 o 
   1   2   7       62.46       83.53      3.91 o 
   2   2   7       11.02       13.13      2.91 o 
   3   2   7        0.01       -0.81      2.57 o 
   4   2   7        0.60        0.54      3.16 o 
  -5   3   7       20.48       24.71      5.29 o 
  -4   3   7       15.80       21.56      3.77 o 
  -3   3   7        6.13        9.47      2.71 o 
  -2   3   7       36.30       32.45      6.53 o 
  -1   3   7        3.52        3.80      2.17 o 
   0   3   7      837.57      945.53     15.91 o 
   1   3   7      303.59      319.77      8.52 o 
   2   3   7       85.60       95.62      4.68 o 
   3   3   7       34.08       39.84      4.48 o 
   4   3   7       11.26       -0.90      3.74 o 
  -5   4   7        1.29       -0.46      3.33 o 
  -4   4   7       23.82       25.53      4.49 o 
  -3   4   7       31.90       34.63      3.95 o 
  -2   4   7        1.88        3.81      1.97 o 
  -1   4   7        7.87        8.25      6.21 o 
   0   4   7       11.31       13.68      2.42 o 
   1   4   7      197.27      195.57      5.73 o 
   2   4   7       10.33       14.80      3.39 o 
   3   4   7        2.90        3.42      2.60 o 
   4   4   7        0.00       -0.09      3.18 o 
  -5   5   7       11.02       12.29      3.69 o 
  -4   5   7       12.46       13.11      3.46 o 
  -3   5   7        1.24        0.48      2.49 o 
  -2   5   7      179.73      181.00      6.08 o 
  -1   5   7      262.42      262.69      6.53 o 
   0   5   7      241.12      270.37     11.24 o 
   1   5   7      276.99      286.59      6.93 o 
   2   5   7        1.83        3.21      2.75 o 
   3   5   7        0.78        6.31      2.84 o 
   4   5   7        4.28       -0.87      2.92 o 
  -5   6   7        0.01       -1.50      3.70 o 
  -4   6   7        5.07        3.53      2.67 o 
  -3   6   7       53.29       51.90      5.47 o 
  -2   6   7       24.97       25.66      2.79 o 
  -1   6   7       53.81       45.05      3.49 o 
   0   6   7       36.32       40.68      4.68 o 
   1   6   7      141.79      138.78      5.31 o 
   2   6   7       35.61       38.35      3.76 o 
   3   6   7        0.25       -0.17      3.53 o 
   4   6   7        0.67        0.21      2.65 o 
  -5   7   7        1.21        3.04      2.92 o 
  -4   7   7       51.87       46.12      4.75 o 
  -3   7   7       79.96       95.50      6.54 o 
  -2   7   7        3.20        3.04      2.79 o 
  -1   7   7        0.01       -1.07      1.69 o 
   0   7   7       49.26       55.59      3.60 o 
   1   7   7       58.01       51.05      3.94 o 
   2   7   7      160.14      170.00      6.10 o 
   3   7   7        1.40        2.67      2.69 o 
   4   7   7        1.91       -0.60      5.45 o 
  -5   8   7        0.05        0.59      3.13 o 
  -4   8   7        1.30       -0.48      1.81 o 
  -3   8   7        1.33        0.62      3.35 o 
  -2   8   7        8.80        6.43      2.38 o 
  -1   8   7       38.93       48.10     13.17 o 
   0   8   7        2.50        4.46      1.85 o 
   1   8   7      242.44      261.48      7.13 o 
   2   8   7      106.60       95.51      4.82 o 
   3   8   7       12.61       11.75      3.62 o 
   4   8   7        3.01        4.54      4.03 o 
  -5   9   7        1.14       -0.87      2.64 o 
  -4   9   7       11.13        7.94      2.69 o 
  -3   9   7       41.29       35.10      3.62 o 
  -2   9   7      126.90      111.64      5.08 o 
  -1   9   7      292.21      314.49      7.58 o 
   0   9   7        8.53       12.06      2.15 o 
   1   9   7       84.39       92.62      5.07 o 
   2   9   7       26.80       32.89     10.15 o 
   3   9   7        2.13        2.84      2.71 o 
  -5  10   7        0.01        0.26      2.00 o 
  -4  10   7        5.93        6.22      3.00 o 
  -3  10   7       59.82       53.83      4.27 o 
  -2  10   7      162.50      164.28      6.79 o 
  -1  10   7      487.92      499.32     10.18 o 
   0  10   7       20.18       20.86      4.46 o 
   1  10   7       14.36       16.23      2.72 o 
   2  10   7        4.75        5.49      2.69 o 
   3  10   7        3.29        1.51      3.54 o 
  -5  11   7        1.82        3.66      2.88 o 
  -4  11   7        0.00        0.37      2.47 o 
  -3  11   7      131.26      150.00      6.78 o 
  -2  11   7        3.81        3.44      2.16 o 
  -1  11   7        8.99        7.33      2.41 o 
   0  11   7       16.46       16.89      2.56 o 
   1  11   7        5.24        6.01      2.49 o 
   2  11   7      249.55      286.84      9.26 o 
   3  11   7       13.81       25.32      4.30 o 
  -5  12   7        0.27       -0.49      1.91 o 
  -4  12   7        2.60        1.81      2.21 o 
  -3  12   7      143.94      135.28      8.33 o 
  -2  12   7       19.04       20.96      2.97 o 
  -1  12   7       10.31       12.46      2.93 o 
   0  12   7       70.63       68.48      3.55 o 
   1  12   7      116.81      128.85      5.18 o 
   2  12   7        1.07        1.31      2.89 o 
   3  12   7       43.17       45.21     12.19 o 
  -5  13   7        0.15       -1.14      3.67 o 
  -4  13   7        2.15        1.96      2.76 o 
  -3  13   7       49.69       47.77      9.84 o 
  -2  13   7       86.38       86.87      6.27 o 
  -1  13   7        0.23        0.37      2.02 o 
   0  13   7        0.11       -2.21      2.21 o 
   1  13   7        6.93        9.60      3.07 o 
   2  13   7        0.84        1.09      2.02 o 
   3  13   7        5.13        8.22      3.46 o 
  -5  14   7        0.41        0.92      4.44 o 
  -4  14   7       37.64       30.86     12.03 o 
  -3  14   7       10.53        7.29      3.96 o 
  -2  14   7       40.06       46.79      3.99 o 
  -1  14   7       76.69       93.29      4.26 o 
   0  14   7        8.72       10.88      2.40 o 
   1  14   7       49.48       61.63      3.57 o 
   2  14   7        9.41        4.94      3.71 o 
   3  14   7        3.64        6.96      4.17 o 
  -4  15   7        2.06       -1.61      2.15 o 
  -3  15   7        1.22        0.79      1.99 o 
  -2  15   7        0.46       -1.56      2.76 o 
  -1  15   7       26.09       34.43      3.24 o 
   0  15   7       24.78       32.01      3.30 o 
   1  15   7        7.33        8.86      2.73 o 
   2  15   7        4.55        1.83      2.01 o 
   3  15   7        0.14        0.34      2.21 o 
  -4  16   7       28.78       16.12      7.31 o 
  -3  16   7        8.27        0.70      2.05 o 
  -2  16   7      100.71      102.29      4.68 o 
  -1  16   7       19.47       25.09      4.43 o 
   0  16   7       91.68       88.13      4.46 o 
   1  16   7      225.93      255.56      8.05 o 
   2  16   7        3.59        1.95      2.14 o 
   3  16   7       20.68        4.38      5.17 o 
  -4  17   7        2.58        3.76      5.11 o 
  -3  17   7        3.47        0.35      2.13 o 
  -2  17   7       61.42       66.87      5.24 o 
  -1  17   7        0.00       -0.96      1.96 o 
   0  17   7       10.88       13.17      3.26 o 
   1  17   7        0.37        2.79      2.17 o 
   2  17   7        6.73        0.88      2.42 o 
   3  17   7        0.13       -0.51      2.72 o 
  -4  18   7        1.64        5.03      6.75 o 
  -3  18   7       17.04       10.48      5.35 o 
  -2  18   7       10.30        7.17      2.65 o 
  -1  18   7        3.26        5.44      2.65 o 
   0  18   7       34.01       35.35      4.04 o 
   1  18   7       11.47       10.05      5.42 o 
   2  18   7        7.52        1.71      2.42 o 
   3  18   7       10.44        4.12      3.63 o 
  -4  19   7        6.99        8.29      7.30 o 
  -3  19   7        1.13        0.92      2.58 o 
  -2  19   7       12.20        8.48      4.47 o 
  -1  19   7        0.10        1.39      2.76 o 
   0  19   7        0.06        2.07      2.42 o 
   1  19   7        0.11        1.12      1.92 o 
   2  19   7        0.50       -0.06      2.06 o 
   3  19   7        0.71       -0.45     12.59 o 
  -4  20   7        8.18        9.38      9.28 o 
  -3  20   7       14.83        9.42      4.03 o 
  -2  20   7       22.64       15.99      5.99 o 
  -1  20   7       35.66       50.38      4.92 o 
   0  20   7       50.18       69.12      5.84 o 
   1  20   7       23.29       15.74      6.52 o 
   2  20   7        0.18        0.13      2.81 o 
  -4  21   7        0.15       -0.85      7.10 o 
  -3  21   7        3.76        6.78      4.45 o 
  -2  21   7        6.58        6.82      4.03 o 
  -1  21   7       36.26       46.48      6.51 o 
   0  21   7       69.62       84.86      7.08 o 
   1  21   7        8.25        2.93      2.49 o 
   2  21   7        0.33        0.20      2.32 o 
  -3  22   7        0.55        1.59      4.93 o 
  -2  22   7        0.90       -1.41      2.57 o 
  -1  22   7        1.52       -1.42      2.71 o 
   0  22   7       11.77        7.51      3.95 o 
   1  22   7       67.57       63.97      4.68 o 
   2  22   7        2.41        0.19      2.30 o 
  -3  23   7        0.45        5.41      6.35 o 
  -2  23   7        1.31       -2.94      3.91 o 
  -1  23   7        3.19        2.02      3.06 o 
   0  23   7        0.13        4.31      2.48 o 
   1  23   7        0.34       -0.23      2.35 o 
   2  23   7        4.78        0.12      4.29 o 
  -3  24   7        8.83       16.77     10.84 o 
  -2  24   7        2.99        9.11      6.68 o 
  -1  24   7       45.66       51.53     10.11 o 
   0  24   7        3.56        0.25      2.40 o 
   1  24   7        2.00        1.12      2.35 o 
   2  24   7        0.12       -0.20      4.53 o 
  -3  25   7        3.52       -3.32      5.99 o 
  -2  25   7        4.10        5.31      3.18 o 
  -1  25   7       14.99       10.04      4.14 o 
   0  25   7        0.15       -0.69      2.88 o 
   1  25   7        0.21        0.14      2.33 o 
  -2  26   7        2.72        4.43      3.61 o 
  -1  26   7        0.13        4.38      3.61 o 
   0  26   7        4.32        0.36      2.19 o 
   1  26   7        7.50        3.76      2.83 o 
  -2  27   7        0.35       -3.58      5.62 o 
  -1  27   7        0.45       -0.12      3.97 o 
   0  27   7        3.46        0.34      2.42 o 
   1  27   7        5.77        6.84      5.79 o 
  -1  28   7        1.78       14.05      5.38 o 
   0  28   7        0.75        0.95      2.59 o 
  -5   0   8        1.37       -1.96      5.38 o 
  -4   0   8       12.71        9.79      5.04 o 
  -3   0   8       21.94       28.32      5.25 o 
  -2   0   8      214.30      234.38     11.78 o 
  -1   0   8        0.00        4.18      3.16 o 
   0   0   8      352.80      416.38     13.59 o 
   1   0   8       45.63       42.97      7.67 o 
   2   0   8       23.57       29.28      4.80 o 
   3   0   8       56.00       56.34      8.02 o 
  -5   1   8        4.28        5.97      3.63 o 
  -4   1   8        1.77        5.43      3.06 o 
  -3   1   8        1.19        1.62      2.51 o 
  -2   1   8       36.89       33.63      3.71 o 
  -1   1   8       22.40       22.59      3.06 o 
   0   1   8      351.30      387.16     10.01 o 
   1   1   8        0.30        3.70      2.20 o 
   2   1   8        2.06        1.32      2.03 o 
   3   1   8        3.51        1.73      3.63 o 
  -5   2   8        4.68        9.97      3.84 o 
  -4   2   8        3.47        6.90      3.41 o 
  -3   2   8       22.73       23.58      3.55 o 
  -2   2   8       15.07       16.36      2.96 o 
  -1   2   8      431.03      473.43     11.09 o 
   0   2   8        6.10        6.60      2.95 o 
   1   2   8       62.93       77.06      4.95 o 
   2   2   8        0.79       -2.95      2.95 o 
   3   2   8        1.79        0.22      2.69 o 
  -5   3   8        8.26       14.39      4.79 o 
  -4   3   8        3.44        3.26      2.76 o 
  -3   3   8        8.19        9.89      2.95 o 
  -2   3   8       60.98       54.08      4.04 o 
  -1   3   8        0.33       -2.96      2.96 o 
   0   3   8       21.14       30.24      3.14 o 
   1   3   8       36.05       43.44      3.81 o 
   2   3   8        0.51        2.69      2.60 o 
   3   3   8        0.04       -0.69      2.73 o 
  -5   4   8        7.94       15.60      4.18 o 
  -4   4   8       10.84       10.31      3.92 o 
  -3   4   8        0.05       -2.32      3.71 o 
  -2   4   8       31.40       36.94      4.41 o 
  -1   4   8        0.48        4.54      3.26 o 
   0   4   8       48.98       49.16      4.17 o 
   1   4   8       82.69      108.48      5.26 o 
   2   4   8        3.09        6.58      2.71 o 
   3   4   8       20.83       13.97     15.16 o 
  -5   5   8        0.61        5.72      3.41 o 
  -4   5   8        2.12        1.00      2.22 o 
  -3   5   8       76.34       86.99      5.08 o 
  -2   5   8        4.29        5.76      2.92 o 
  -1   5   8        9.16        8.88      4.53 o 
   0   5   8      125.79      138.14      7.05 o 
   1   5   8       99.44       95.59      5.24 o 
   2   5   8       53.61       55.99      5.13 o 
   3   5   8        1.52        1.87      2.68 o 
  -5   6   8        0.00        0.75      2.99 o 
  -4   6   8       60.71       63.43     14.32 o 
  -3   6   8       11.77       17.78      3.49 o 
  -2   6   8        2.74        3.93      2.42 o 
  -1   6   8       53.70       58.25      4.84 o 
   0   6   8       46.13       50.46      3.89 o 
   1   6   8      339.06      395.57     10.09 o 
   2   6   8       16.42       19.54      3.82 o 
   3   6   8        4.65        2.45      2.92 o 
  -5   7   8        0.01       -0.58      2.83 o 
  -4   7   8       44.79       30.00      9.88 o 
  -3   7   8        8.40        5.63      2.69 o 
  -2   7   8        7.83        5.14      2.77 o 
  -1   7   8        0.50        1.43      2.16 o 
   0   7   8        0.64        1.28      1.96 o 
   1   7   8       21.84       24.77      3.41 o 
   2   7   8        1.10        0.93      2.77 o 
   3   7   8        7.54        5.73      4.44 o 
  -5   8   8        0.01       -0.27      4.57 o 
  -4   8   8       24.11       18.00      4.11 o 
  -3   8   8       31.55       37.33      5.28 o 
  -2   8   8        5.08        1.61      2.05 o 
  -1   8   8       27.38       36.57      4.55 o 
   0   8   8        0.51        2.10      2.25 o 
   1   8   8       22.81       32.16      3.47 o 
   2   8   8       19.43       19.75      4.14 o 
   3   8   8        0.96        1.28      3.49 o 
  -5   9   8        0.67        0.96      2.41 o 
  -4   9   8        0.08       -0.91      3.00 o 
  -3   9   8        8.25        8.93      3.05 o 
  -2   9   8       45.88       49.91      5.01 o 
  -1   9   8        5.30        4.13      2.32 o 
   0   9   8      100.76      126.88      5.27 o 
   1   9   8       26.14       35.45      4.24 o 
   2   9   8       18.23       23.74      5.61 o 
   3   9   8        2.85        4.17      5.26 o 
  -5  10   8        2.21       -1.93      2.75 o 
  -4  10   8        6.97       -0.91      3.99 o 
  -3  10   8       11.71        8.80      2.97 o 
  -2  10   8       10.25        6.15      2.59 o 
  -1  10   8       86.86       78.83      5.63 o 
   0  10   8        0.23       -1.99      2.33 o 
   1  10   8       13.69       10.64      4.36 o 
   2  10   8       20.88       25.05      4.57 o 
   3  10   8        4.21        0.05      3.30 o 
  -5  11   8        2.93        2.27      2.60 o 
  -4  11   8        1.07        0.41      2.10 o 
  -3  11   8       54.70       66.18      6.71 o 
  -2  11   8       11.99       11.93      3.35 o 
  -1  11   8       19.10       16.67      2.87 o 
   0  11   8       59.22       66.73      3.79 o 
   1  11   8        0.42        2.78      2.91 o 
   2  11   8       44.23       59.13      5.15 o 
   3  11   8        1.98       -0.27      5.24 o 
  -4  12   8        0.33       -1.46      2.47 o 
  -3  12   8       56.92       55.36     11.21 o 
  -2  12   8        1.29       -1.65      2.19 o 
  -1  12   8      153.26      161.72      6.18 o 
   0  12   8        0.40       -2.58      2.58 o 
   1  12   8       23.40       21.52      6.58 o 
   2  12   8        0.25        0.66      2.71 o 
   3  12   8        5.86        5.72      3.70 o 
  -4  13   8        4.96        4.98      3.59 o 
  -3  13   8       14.74       12.17      3.37 o 
  -2  13   8       36.86       38.72      8.79 o 
  -1  13   8       41.12       39.94      3.91 o 
   0  13   8      236.15      306.31      9.18 o 
   1  13   8        6.43        2.97      2.39 o 
   2  13   8       18.42       11.43      5.99 o 
   3  13   8        0.43        0.80      4.36 o 
  -4  14   8        4.45        3.93      3.14 o 
  -3  14   8        0.16       -2.79      2.79 o 
  -2  14   8       21.82       18.70      3.47 o 
  -1  14   8        1.22        5.56      3.22 o 
   0  14   8        1.91        1.19      2.51 o 
   1  14   8       11.34        9.44      2.66 o 
   2  14   8        4.70        1.60      2.60 o 
   3  14   8        1.24        1.37      3.09 o 
  -4  15   8       17.93        9.05      5.78 o 
  -3  15   8       13.68        8.91      3.98 o 
  -2  15   8       52.37       65.04      7.28 o 
  -1  15   8        2.61        6.49      2.98 o 
   0  15   8        9.95        7.90      3.10 o 
   1  15   8       27.61       37.48      4.98 o 
   2  15   8        7.06        3.19      2.66 o 
  -4  16   8        0.37        3.59      2.74 o 
  -3  16   8        2.50        3.78      2.39 o 
  -2  16   8        0.06       -2.95      2.95 o 
  -1  16   8       45.84       62.27      8.70 o 
   0  16   8        6.68        4.27      2.93 o 
   1  16   8       30.33       30.75      4.05 o 
   2  16   8       48.64       67.36      4.63 o 
  -4  17   8        0.02        2.89      2.67 o 
  -3  17   8        1.11        0.91      2.19 o 
  -2  17   8       32.35       39.41      7.01 o 
  -1  17   8       12.30       12.17      3.46 o 
   0  17   8      131.23      172.52      9.16 o 
   1  17   8        0.04        0.57      2.45 o 
   2  17   8        9.95        4.99      3.96 o 
  -4  18   8        0.00       -1.60      7.33 o 
  -3  18   8        0.42       -1.18      3.00 o 
  -2  18   8        0.00       -2.82      2.82 o 
  -1  18   8        6.66        4.63      2.74 o 
   0  18   8       11.19        9.02      3.09 o 
   1  18   8        2.53        0.52      2.49 o 
   2  18   8        1.83        0.67      2.25 o 
  -4  19   8        2.54        1.16      6.38 o 
  -3  19   8        6.03        3.68      2.94 o 
  -2  19   8        0.60        1.81      2.56 o 
  -1  19   8        0.09       -2.14      2.36 o 
   0  19   8        0.05        0.70      2.32 o 
   1  19   8        2.69        2.54      2.73 o 
   2  19   8       10.71        2.01      2.83 o 
  -3  20   8        0.04       -3.43      5.32 o 
  -2  20   8        8.95        7.32      3.30 o 
  -1  20   8        1.23       -0.77      2.11 o 
   0  20   8       41.99       33.78      6.02 o 
   1  20   8        0.27        2.01      2.39 o 
   2  20   8        0.92        2.28      2.80 o 
  -3  21   8        5.08        4.34      3.20 o 
  -2  21   8        7.69        4.90      4.22 o 
  -1  21   8        5.22        8.21      3.01 o 
   0  21   8       77.11       96.35      8.08 o 
   1  21   8        2.33        1.92      2.77 o 
   2  21   8        5.36        1.28      2.71 o 
  -3  22   8        1.61        3.71      7.11 o 
  -2  22   8        0.58        0.26      2.08 o 
  -1  22   8       12.24       13.08      4.04 o 
   0  22   8        8.37        4.97      3.03 o 
   1  22   8        7.30        2.55      2.66 o 
  -3  23   8        0.05        8.52      7.84 o 
  -2  23   8        1.29       -1.09      2.30 o 
  -1  23   8        1.60        1.31      2.67 o 
   0  23   8        0.82        0.44      2.30 o 
   1  23   8        1.82        0.86      2.22 o 
  -2  24   8        0.76       -2.14      5.02 o 
  -1  24   8        0.04        1.25      3.34 o 
   0  24   8        0.10        0.10      2.14 o 
   1  24   8        2.76       -0.84      2.62 o 
  -2  25   8        2.84       -0.55      2.86 o 
  -1  25   8        5.56        8.72      5.20 o 
   0  25   8        4.71        0.73      2.32 o 
  -2  26   8        6.46        2.53      4.37 o 
  -1  26   8       16.80       16.95      5.12 o 
   0  26   8        0.82        1.29      2.20 o 
  -5   1   9       24.26       32.35      6.32 o 
  -4   1   9        8.09       16.52      3.98 o 
  -3   1   9        0.31        0.10      2.69 o 
  -2   1   9       17.27       16.36      3.24 o 
  -1   1   9       38.91       41.74      4.16 o 
   0   1   9      681.35      872.61     21.35 o 
   1   1   9       17.42        7.53      5.44 o 
   2   1   9       29.99       18.97     13.79 o 
   3   1   9        0.00       -0.48      3.14 o 
  -5   2   9        6.02       13.43      4.27 o 
  -4   2   9        0.25       -2.93      3.29 o 
  -3   2   9        3.58        4.37      2.74 o 
  -2   2   9        2.57        1.52      2.41 o 
  -1   2   9       22.56       29.17      3.64 o 
   0   2   9        3.14        3.62      2.95 o 
   1   2   9        2.46       -0.47      2.57 o 
   2   2   9        0.01       -1.89      2.40 o 
   3   2   9        0.06        0.71      3.62 o 
  -5   3   9        5.19        8.86      4.52 o 
  -4   3   9        9.56        7.19      3.43 o 
  -3   3   9       14.54       11.54      3.50 o 
  -2   3   9       33.24       38.60      4.44 o 
  -1   3   9       27.85       26.62      3.88 o 
   0   3   9        4.32        2.48      2.84 o 
   1   3   9        0.80       -0.14      2.91 o 
   2   3   9        0.20       -0.97      3.09 o 
   3   3   9        1.75        2.02      3.24 o 
  -5   4   9        1.06        9.69      3.89 o 
  -4   4   9        3.31        2.48      3.29 o 
  -3   4   9       33.30       28.55      6.13 o 
  -2   4   9       16.06       13.98      3.46 o 
  -1   4   9      135.28      161.16      6.70 o 
   0   4   9       30.60       30.23      4.31 o 
   1   4   9        0.24        0.70      2.76 o 
   2   4   9        5.02        2.57      3.10 o 
   3   4   9        0.32        1.30      3.03 o 
  -5   5   9        0.59        4.72      3.53 o 
  -4   5   9        4.63        1.06      2.92 o 
  -3   5   9        9.25        8.12      3.24 o 
  -2   5   9       10.85       11.22      3.14 o 
  -1   5   9       21.23       26.35      3.56 o 
   0   5   9       45.12       53.84      5.16 o 
   1   5   9       25.74       45.50      4.93 o 
   2   5   9       64.68       76.86      5.77 o 
   3   5   9        3.69        4.08      4.71 o 
  -4   6   9        4.93        5.88      3.39 o 
  -3   6   9        0.26        2.84      2.96 o 
  -2   6   9        0.29        1.80      2.28 o 
  -1   6   9       42.41       53.21      9.31 o 
   0   6   9        3.19        9.17      2.79 o 
   1   6   9      115.32      141.67      8.93 o 
   2   6   9        5.38        1.96      3.49 o 
   3   6   9       18.48        4.98      6.96 o 
  -4   7   9       35.01       21.50      7.85 o 
  -3   7   9       16.14       12.72      4.12 o 
  -2   7   9      120.53      144.06      6.65 o 
  -1   7   9        3.74        4.16      3.40 o 
   0   7   9        0.51       -1.34      2.62 o 
   1   7   9        6.07        5.51      3.54 o 
   2   7   9        1.38        2.02      2.84 o 
   3   7   9        9.00        3.47      6.24 o 
  -4   8   9        9.24        5.37      3.05 o 
  -3   8   9       15.22       10.34      5.66 o 
  -2   8   9       31.99       29.50      4.76 o 
  -1   8   9       25.93       28.88      5.62 o 
   0   8   9        2.01        4.17      2.57 o 
   1   8   9        6.98        0.89      2.42 o 
   2   8   9        6.97        8.36      4.52 o 
   3   8   9        2.88       -1.18      4.27 o 
  -4   9   9       12.93        7.93      3.88 o 
  -3   9   9        0.56       -1.44      3.15 o 
  -2   9   9        0.24        1.14      2.49 o 
  -1   9   9       76.70       89.35      5.63 o 
   0   9   9       16.06       22.56      3.71 o 
   1   9   9        1.57       -0.63      2.51 o 
   2   9   9       16.83       10.81      5.89 o 
  -4  10   9        0.22        1.04      2.32 o 
  -3  10   9        0.36       -0.72      2.85 o 
  -2  10   9        0.49       -1.15      2.74 o 
  -1  10   9       18.50       19.29      3.46 o 
   0  10   9        0.13       -1.09      2.41 o 
   1  10   9       84.26       91.86      7.12 o 
   2  10   9        2.19        1.38      2.65 o 
  -4  11   9        3.38        5.61      3.87 o 
  -3  11   9        0.25       -2.68      3.21 o 
  -2  11   9       19.25       23.27      5.16 o 
  -1  11   9       10.15        9.93      2.88 o 
   0  11   9        0.03        0.56      2.46 o 
   1  11   9       32.61        6.76      5.57 o 
   2  11   9        1.65        1.36      8.45 o 
  -4  12   9        0.73        2.89      3.61 o 
  -3  12   9       13.80       10.32      4.78 o 
  -2  12   9       56.36       43.97      6.90 o 
  -1  12   9       45.01       45.39      4.55 o 
   0  12   9        2.36        6.49      3.74 o 
   1  12   9        0.50       -0.81      2.68 o 
   2  12   9        2.16       -0.68      3.25 o 
  -4  13   9        0.08        2.33      3.58 o 
  -3  13   9        0.18       -0.21      3.31 o 
  -2  13   9        1.65       -0.47      2.27 o 
  -1  13   9        1.77        3.37      3.63 o 
   0  13   9       29.35       32.64      4.32 o 
   1  13   9        0.31       -3.50      3.50 o 
   2  13   9        1.35        0.11      2.89 o 
  -4  14   9        1.26       -0.16      2.70 o 
  -3  14   9        0.33        0.70      3.01 o 
  -2  14   9        3.26        4.70      2.87 o 
  -1  14   9        3.09        8.13      3.83 o 
   0  14   9        0.04       -0.26      2.62 o 
   1  14   9       35.27       55.35      5.88 o 
   2  14   9        0.06        1.15      2.60 o 
  -4  15   9        2.98        5.98      3.54 o 
  -3  15   9        4.10       -0.28      3.06 o 
  -2  15   9        8.67        7.77      3.36 o 
  -1  15   9       23.38       19.31      3.68 o 
   0  15   9        3.93        0.03      2.97 o 
   1  15   9        1.55        1.56      2.39 o 
   2  15   9        1.19        0.91      2.63 o 
  -4  16   9        3.12        3.19      4.57 o 
  -3  16   9        2.67        6.31      3.23 o 
  -2  16   9        1.33        2.09      3.24 o 
  -1  16   9        4.66        4.27      3.21 o 
   0  16   9        0.07       -1.15      2.51 o 
   1  16   9        8.02        2.97      2.56 o 
   2  16   9        2.50        1.89      2.52 o 
  -3  17   9        3.04        1.97      2.75 o 
  -2  17   9        1.78        6.41      5.12 o 
  -1  17   9        0.72        3.31      2.68 o 
   0  17   9        1.75       -0.85      2.19 o 
   1  17   9        4.05        2.27      2.96 o 
   2  17   9        7.66        5.48      5.32 o 
  -3  18   9        0.02       -1.52      2.96 o 
  -2  18   9        7.35        6.86      3.65 o 
  -1  18   9       14.82       24.18      6.43 o 
   0  18   9        0.44        0.14      2.52 o 
   1  18   9        3.65        0.99      2.43 o 
  -3  19   9        0.01        2.14      2.56 o 
  -2  19   9        0.05       -1.97      3.55 o 
  -1  19   9        0.56        4.26      3.04 o 
   0  19   9        1.37       -2.60      2.60 o 
   1  19   9        0.86       -0.01      2.56 o 
  -3  20   9       13.50       10.08      5.04 o 
  -2  20   9        0.00        4.95      5.63 o 
  -1  20   9        8.00       13.93      4.35 o 
   0  20   9        2.67       -0.01      2.31 o 
   1  20   9        6.42        1.48      2.94 o 
  -3  21   9        0.08        0.94      2.64 o 
  -2  21   9        0.90        1.81      3.71 o 
  -1  21   9        0.06        1.35      3.47 o 
   0  21   9        5.02       -0.76      2.34 o 
   1  21   9       11.35        5.65      3.45 o 
  -2  22   9       11.20       14.15      4.54 o 
  -1  22   9        8.17        7.32      3.96 o 
   0  22   9        1.40        0.23      2.21 o 
  -2  23   9        0.38        0.31      4.11 o 
  -1  23   9       10.30        5.76      4.89 o 
   0  23   9        0.02       -0.88      2.45 o 
  -1  24   9        1.88        9.17      9.64 o 
  -4   0  10        0.44        5.93      4.93 o 
  -3   0  10       15.95        3.26      7.03 o 
  -2   0  10        0.38       -0.69      3.99 o 
  -1   0  10       57.14       75.16      9.50 o 
   0   0  10       33.61       15.89     12.62 o 
   1   0  10       40.57       61.45      7.12 o 
  -4   1  10        0.91        0.20      2.97 o 
  -3   1  10        1.27       -0.13      2.21 o 
  -2   1  10        2.29        0.17      2.52 o 
  -1   1  10       54.29       52.60      4.84 o 
   0   1  10       19.92       10.89      5.01 o 
   1   1  10        4.56        0.42      3.54 o 
   2   1  10        0.10        0.01      3.78 o 
  -4   2  10        5.11        3.85      5.30 o 
  -3   2  10        8.56        1.85      4.09 o 
  -2   2  10        0.05        0.66      2.55 o 
  -1   2  10        9.37       10.92      4.45 o 
   0   2  10        4.36        1.35      4.14 o 
   1   2  10        7.86       -0.02      3.03 o 
   2   2  10        4.50        0.06      2.68 o 
  -4   3  10        0.33        2.20      3.02 o 
  -3   3  10        5.00        1.88      2.68 o 
  -2   3  10        5.34        4.90      3.37 o 
  -1   3  10       25.94       28.01      4.12 o 
   0   3  10       41.98       53.06     11.18 o 
   1   3  10        9.35       -0.95      4.01 o 
   2   3  10        2.58        0.76      3.31 o 
  -4   4  10        0.85        1.87      2.91 o 
  -3   4  10        7.84        2.89      2.96 o 
  -2   4  10        5.72        4.16      3.46 o 
  -1   4  10      127.28      146.78      7.90 o 
   0   4  10       12.22        4.02      2.99 o 
   1   4  10        7.85        0.13      3.46 o 
   2   4  10        1.51        0.55      4.52 o 
  -4   5  10        0.13       -0.42      3.20 o 
  -3   5  10        0.26        2.79      3.28 o 
  -2   5  10       61.06       58.66      5.42 o 
  -1   5  10       59.75       70.41      6.39 o 
   0   5  10        0.07        3.39      3.95 o 
   1   5  10        1.32        0.85      2.67 o 
   2   5  10        5.70        5.99      5.48 o 
  -4   6  10        0.11        2.34      3.17 o 
  -3   6  10        9.45        3.28      3.45 o 
  -2   6  10        2.33        2.78      2.67 o 
  -1   6  10       58.25       73.42      8.24 o 
   0   6  10        4.85        4.20      3.12 o 
   1   6  10       14.24        1.19      3.15 o 
   2   6  10       10.95        5.16      5.73 o 
  -4   7  10        0.00        1.53      3.72 o 
  -3   7  10        7.40        1.31      2.84 o 
  -2   7  10        4.50        5.87      3.58 o 
  -1   7  10        4.97        5.35      3.24 o 
   0   7  10        4.32        2.20      3.11 o 
   1   7  10        1.63       -0.32      2.70 o 
   2   7  10        6.23        4.81      4.62 o 
  -4   8  10        1.45        5.66      3.43 o 
  -3   8  10        6.57        2.55      3.44 o 
  -2   8  10        1.78       -1.54      3.50 o 
  -1   8  10       32.80       38.41      8.05 o 
   0   8  10        1.83       -0.51      2.67 o 
   1   8  10        3.06        0.34      3.53 o 
   2   8  10        0.03        1.67      3.15 o 
  -4   9  10        0.04        0.91      2.92 o 
  -3   9  10        1.25        2.50      3.12 o 
  -2   9  10        4.88        8.12      3.39 o 
  -1   9  10        0.00        1.36      2.81 o 
   0   9  10       15.61       26.66      5.49 o 
   1   9  10        0.34       -0.62      4.06 o 
   2   9  10        0.32        1.57      2.66 o 
  -4  10  10        8.89        6.96      4.50 o 
  -3  10  10        0.25        0.19      2.73 o 
  -2  10  10       44.23       59.39      6.54 o 
  -1  10  10       17.92       21.51      3.87 o 
   0  10  10        0.06       -3.40      3.40 o 
   1  10  10       48.75       50.03     31.33 o 
   2  10  10        0.76        1.52      3.71 o 
  -4  11  10        0.00        3.39      3.22 o 
  -3  11  10        1.03        0.32      2.92 o 
  -2  11  10       19.91       24.18      4.59 o 
  -1  11  10        0.62        0.14      2.63 o 
   0  11  10       18.57       19.10      5.99 o 
   1  11  10        0.30       -0.73      2.68 o 
   2  11  10        6.68        4.98      5.43 o 
  -4  12  10        3.76        4.31      3.74 o 
  -3  12  10        1.80        7.78      5.57 o 
  -2  12  10        2.32        7.20      3.75 o 
  -1  12  10        0.63       -0.97      3.18 o 
   0  12  10        1.03        6.37      3.51 o 
   1  12  10        8.85        0.73      2.69 o 
  -3  13  10        6.30        4.42      3.58 o 
  -2  13  10        3.49        7.05      3.26 o 
  -1  13  10        1.72       -0.78      3.93 o 
   0  13  10        0.10        1.72      2.95 o 
   1  13  10        6.23        1.28      2.70 o 
  -3  14  10        3.34        4.78      3.67 o 
  -2  14  10        0.09        1.91      2.92 o 
  -1  14  10       17.80       24.65      4.92 o 
   0  14  10        1.29        2.63      3.22 o 
   1  14  10        0.00        0.26      2.29 o 
  -3  15  10        1.55       -3.32      3.35 o 
  -2  15  10        3.66        8.01      3.84 o 
  -1  15  10       17.44       12.38      4.81 o 
   0  15  10       44.06       62.36      6.60 o 
   1  15  10        1.12        0.11      2.59 o 
  -3  16  10        0.05        0.09      3.50 o 
  -2  16  10        3.07        3.72      3.51 o 
  -1  16  10        0.76        3.39      4.53 o 
   0  16  10        4.79        3.42      2.73 o 
   1  16  10        0.86        0.12      2.22 o 
  -3  17  10       14.20       10.98      4.34 o 
  -2  17  10        4.08        5.48      3.76 o 
  -1  17  10        0.00        6.00      5.08 o 
   0  17  10        9.14        3.65      2.97 o 
   1  17  10        0.83        0.31      3.01 o 
  -3  18  10        1.68        6.78      5.69 o 
  -2  18  10        1.88        5.99      3.65 o 
  -1  18  10        3.90        1.87      5.28 o 
   0  18  10        2.12       -0.34      3.08 o 
  -2  19  10       10.91       11.62      5.04 o 
  -1  19  10        0.00        0.86      3.28 o 
   0  19  10       17.04        5.04      6.55 o 
  -2  20  10        0.89        3.02      3.17 o 
  -1  20  10        9.76        9.96      6.10 o 
   0  20  10        3.28        2.88      3.38 o 
  -1  21  10        0.31       -1.75      3.39 o 
  -4   1  11        3.22        5.42      3.44 o 
  -3   1  11        0.62        1.46      3.03 o 
  -2   1  11        1.33        1.13      2.80 o 
  -1   1  11       17.56        8.69      5.83 o 
   0   1  11        6.98        0.69      3.39 o 
   1   1  11       13.46        0.41      4.21 o 
  -4   2  11        0.56        0.66      2.11 o 
  -3   2  11        0.31       -0.19      2.96 o 
  -2   2  11        8.12        3.78      4.46 o 
  -1   2  11       46.41       48.11      5.16 o 
   0   2  11        1.97        0.36      2.75 o 
   1   2  11        0.73       -0.28      4.05 o 
  -4   3  11        3.40        1.80      3.16 o 
  -3   3  11        0.11        0.91      3.08 o 
  -2   3  11        6.62        2.60      3.08 o 
  -1   3  11        0.47        3.51      3.98 o 
   0   3  11       39.47       42.89     20.01 o 
   1   3  11        0.03       -0.32      3.42 o 
  -4   4  11        0.55        1.87      3.56 o 
  -3   4  11        1.78       -1.36      3.18 o 
  -2   4  11        3.82        2.38      3.30 o 
  -1   4  11        0.60       -0.25      2.63 o 
   0   4  11        0.96        2.13      4.26 o 
   1   4  11        0.06       -0.48      3.06 o 
  -3   5  11        8.29        1.11      3.24 o 
  -2   5  11       12.87        7.07      3.95 o 
  -1   5  11        6.11        6.87      3.86 o 
   0   5  11       20.34       23.44      7.58 o 
   1   5  11        7.93        0.20      4.23 o 
  -3   6  11        0.33        1.48      4.64 o 
  -2   6  11       19.14       12.32      7.18 o 
  -1   6  11        0.18        1.03      2.96 o 
   0   6  11        1.54        5.57      3.58 o 
   1   6  11        0.09        0.17      3.58 o 
  -3   7  11        1.64       -0.33      2.93 o 
  -2   7  11        0.47       -1.91      3.42 o 
  -1   7  11        2.34        6.76      4.27 o 
   0   7  11       19.41       24.75      5.52 o 
   1   7  11        0.37       -0.35      3.18 o 
  -3   8  11        0.76       -1.68      3.24 o 
  -2   8  11        1.87        9.36      5.17 o 
  -1   8  11        2.31        2.25      2.79 o 
   0   8  11        2.10       12.96      7.08 o 
   1   8  11       10.95       -0.83      3.54 o 
  -3   9  11        9.18        8.44      6.52 o 
  -2   9  11       52.28       62.46      5.69 o 
  -1   9  11        0.27        1.95      2.67 o 
   0   9  11        0.67        2.38      3.72 o 
   1   9  11        0.35        0.96      3.66 o 
  -3  10  11        5.64        3.17      3.46 o 
  -2  10  11        0.34        4.17      3.38 o 
  -1  10  11        0.87        9.72      4.31 o 
   0  10  11        5.45        5.80      3.35 o 
   1  10  11        1.24        2.47      3.34 o 
  -3  11  11        0.15        0.25      3.36 o 
  -2  11  11       19.97       13.50      4.54 o 
  -1  11  11        1.01        2.80      3.49 o 
   0  11  11       10.70       12.39      5.15 o 
   1  11  11        2.98        2.80      3.17 o 
  -3  12  11        1.28       -2.56      3.34 o 
  -2  12  11        7.12        1.53      2.88 o 
  -1  12  11        4.71        1.35      4.59 o 
   0  12  11        2.29        0.80      3.66 o 
   1  12  11       16.39        7.65     13.74 o 
  -3  13  11        0.35        0.04      3.59 o 
  -2  13  11        2.87        6.51      3.90 o 
  -1  13  11        1.35        8.70      5.49 o 
   0  13  11        1.26        2.17      2.85 o 
  -2  14  11        0.13        0.84      3.60 o 
  -1  14  11       12.29       14.60      4.18 o 
   0  14  11        0.90        0.97      2.92 o 
  -2  15  11        0.15       -1.23      3.28 o 
  -1  15  11        1.93        0.29      4.99 o 
   0  15  11        3.07       -0.15      3.29 o 
  -2  16  11        0.01        6.02      5.50 o 
  -1  16  11       15.76       28.09      5.02 o 
   0  16  11        4.52        0.88      3.26 o 
  -1  17  11        4.58       10.20      5.95 o 
  -3   0  12        2.49       -0.52      2.88 o 
  -2   0  12        1.13        2.48      4.94 o 
  -1   0  12       11.22        6.04      8.15 o 
   0   0  12        8.76        0.97      5.49 o 
  -3   1  12        0.22       -1.77      2.96 o 
  -2   1  12        0.06       -2.22      3.88 o 
  -1   1  12       11.30        3.86      4.14 o 
   0   1  12        2.00       -1.04      3.23 o 
  -3   2  12        5.27        0.94      2.68 o 
  -2   2  12        0.05       -0.08      3.13 o 
  -1   2  12       26.68       26.43      7.78 o 
   0   2  12        0.03       -0.74      3.54 o 
  -3   3  12        1.51        0.70      3.01 o 
  -2   3  12        0.41        2.72      4.09 o 
  -1   3  12        2.74        5.24      4.13 o 
   0   3  12        1.91        2.49      3.69 o 
  -3   4  12       10.02        3.47      4.23 o 
  -2   4  12        3.16       -0.82      3.08 o 
  -1   4  12        0.60        3.45      3.46 o 
   0   4  12        7.61        6.49      4.12 o 
  -3   5  12        4.57        0.98      4.78 o 
  -2   5  12        1.50        1.09      3.21 o 
  -1   5  12        1.40       -0.09      3.40 o 
   0   5  12        0.12        1.65      3.86 o 
  -2   6  12       10.02        5.55      4.85 o 
  -1   6  12        9.62        3.00      3.28 o 
   0   6  12        3.42        2.99      4.92 o 
  -2   7  12       25.69       21.97      7.38 o 
  -1   7  12        0.46        4.92      3.65 o 
   0   7  12        3.28        5.31      7.80 o 
  -2   8  12        0.90        2.01      3.58 o 
  -1   8  12        3.03        3.60      3.70 o 
   0   8  12        0.03        0.41      4.16 o 
  -2   9  12        7.82        4.98      3.70 o 
  -1   9  12        1.10       -1.41      4.86 o 
  -2  10  12        5.29        4.76      4.06 o 
  -1  10  12        0.52       -1.91      6.24 o 
  -1  11  12        1.65       -0.44      3.29 o 
                                                 
